# Supplementary material for: The analysis of lysine succinylation modification reveals the mechanism of oxybenzone damaging of pakchoi (Brassica rapa L. ssp. chinensis)
Source: Front Plant Sci. 2022 Dec 8;13:1001935. doi: 10.3389/fpls.2022.1001935 (PMC9772522; doi:10.3389/fpls.2022.1001935)
Supplement: Supplementary file 1 [file DataSheet_1.xlsx]

## Sheet: Supplementary Table 1
Supplementary Table 1 MS/MS spectrum database search analysis summary
Protein accession	Position	Protein description	Control1	Control2	Control3	OBZ1	OBZ2	OBZ3	OBZ/Control Ratio	OBZ/Control P value
BraA01g000200.3C	292	Fructose-bisphosphate aldolase OS=Brassica rapa subsp. pekinensis OX=51351 PE=3 SV=1	0.658634	0.857761		1.03841	0.977899	1.46729	1.532	0.115707
BraA01g000350.3C	56	RRM domain-containing protein OS=Brassica rapa subsp. pekinensis OX=51351 PE=4 SV=1						1
BraA01g000710.3C	56	Ferredoxin-thioredoxin reductase, catalytic chain OS=Brassica napus OX=3708 GN=BnaA04g09900D PE=3 SV=1	0.572593				1.10358	1.32382	2.12
BraA01g001110.3C	458	Serine hydroxymethyltransferase OS=Brassica oleracea var. oleracea OX=109376 GN=106314004 PE=3 SV=1	0.930248			0.93567		1.13408	1.112
BraA01g001110.3C	392	Serine hydroxymethyltransferase OS=Brassica oleracea var. oleracea OX=109376 GN=106314004 PE=3 SV=1	0.788743	1.06897		1.22318	0.895781	1.02333	1.128	0.502665
BraA01g001110.3C	187	Serine hydroxymethyltransferase OS=Brassica oleracea var. oleracea OX=109376 GN=106314004 PE=3 SV=1	0.686175	0.848905	0.641044	1.06516	1.16098	1.59774	1.757	0.020592
BraA01g001110.3C	473	Serine hydroxymethyltransferase OS=Brassica oleracea var. oleracea OX=109376 GN=106314004 PE=3 SV=1		0.519353	1.48065
BraA01g001110.3C	225	Serine hydroxymethyltransferase OS=Brassica oleracea var. oleracea OX=109376 GN=106314004 PE=3 SV=1	0.998811	0.935752	1.04025	1.04992	0.951103	1.02417	1.017	0.71366
BraA01g001110.3C	310	Serine hydroxymethyltransferase OS=Brassica oleracea var. oleracea OX=109376 GN=106314004 PE=3 SV=1	0.83707	1.20631	0.875573	0.869619	1.09353	1.1179	1.056	0.684052
BraA01g001110.3C	471	Serine hydroxymethyltransferase OS=Brassica oleracea var. oleracea OX=109376 GN=106314004 PE=3 SV=1	1.29814	1.10518	0.91459	1.11645	1.23297	0.332675	0.808	0.463277
BraA01g001110.3C	455	Serine hydroxymethyltransferase OS=Brassica oleracea var. oleracea OX=109376 GN=106314004 PE=3 SV=1	1.06984	0.922548	1.10177	1.02671	0.837721	1.04141	0.939	0.508818
BraA01g001110.3C	403	Serine hydroxymethyltransferase OS=Brassica oleracea var. oleracea OX=109376 GN=106314004 PE=3 SV=1	0.847091	0.970217	0.956225	1.08145	1.07842	1.06661	1.163	0.0239892
BraA01g001110.3C	414	Serine hydroxymethyltransferase OS=Brassica oleracea var. oleracea OX=109376 GN=106314004 PE=3 SV=1	1.09311	1.36602	0.751406	0.827799	1.24178	0.719892	0.869	0.592792
BraA01g003140.3C	101	Iso_dh domain-containing protein OS=Brassica rapa subsp. pekinensis OX=51351 PE=3 SV=1	0.807684	0.975121	0.967781	1.20486	0.980929	1.06363	1.181	0.123965
BraA01g003140.3C	347	Iso_dh domain-containing protein OS=Brassica rapa subsp. pekinensis OX=51351 PE=3 SV=1		1.32403	1.90784	0.419991	0.584236	0.763899	0.365	0.0298177
BraA01g003460.3C	151	Peptidyl-prolyl cis-trans isomerase OS=Brassica rapa subsp. pekinensis OX=51351 PE=3 SV=1	0.502174	0.701203		1.31861	1.4115	1.06651	2.103	0.0200373
BraA01g003620.3C	51	Complex I-B22 OS=Brassica rapa subsp. pekinensis OX=51351 PE=3 SV=1	0.880504	1.02667	1.03806	1.05182		1.00295	1.046	0.547216
BraA01g004980.3C	271	Glycine cleavage system P protein OS=Brassica rapa subsp. pekinensis OX=51351 PE=3 SV=1	0.934287	0.935253	1.2552	0.826125	1.0005	1.04863	0.92	0.556241
BraA01g004980.3C	966	Glycine cleavage system P protein OS=Brassica rapa subsp. pekinensis OX=51351 PE=3 SV=1	0.868193	1.00878	1.09909	0.826148	1.22276	0.975036	1.016	0.956812
BraA01g004980.3C	902	Glycine cleavage system P protein OS=Brassica rapa subsp. pekinensis OX=51351 PE=3 SV=1	1.03095	0.989975	0.852908	1.00069	1.24913	0.876353	1.088	0.552727
BraA01g004980.3C	914	Glycine cleavage system P protein OS=Brassica rapa subsp. pekinensis OX=51351 PE=3 SV=1	1.01292	1.07099		0.956159	1.2394	0.720541	0.933	0.677247
BraA01g004980.3C	873	Glycine cleavage system P protein OS=Brassica rapa subsp. pekinensis OX=51351 PE=3 SV=1	0.678565	1.13153	1.44561	0.807313	0.936982		0.804	0.593644
BraA01g004980.3C	386	Glycine cleavage system P protein OS=Brassica rapa subsp. pekinensis OX=51351 PE=3 SV=1	1.12594	1.05217	1.11857	0.814826	1.02888	0.859616	0.82	0.0512553
BraA01g004980.3C	470	Glycine cleavage system P protein OS=Brassica rapa subsp. pekinensis OX=51351 PE=3 SV=1	1.25967					0.740329	0.588
BraA01g004980.3C	802	Glycine cleavage system P protein OS=Brassica rapa subsp. pekinensis OX=51351 PE=3 SV=1	1.29158	1.01224	0.728902		0.967277		0.957
BraA01g004980.3C	877	Glycine cleavage system P protein OS=Brassica rapa subsp. pekinensis OX=51351 PE=3 SV=1	0.689879	0.905082	1.13745	1.12866	1.06411	1.07482	1.196	0.243325
BraA01g004980.3C	1011	Glycine cleavage system P protein OS=Brassica rapa subsp. pekinensis OX=51351 PE=3 SV=1	0.826856	0.831243		1.06316	1.26515	1.01358	1.344	0.0442992
BraA01g005270.3C	46	Uncharacterized protein	0.844221	0.878978	0.862549	1.19298	1.29057	0.930698	1.32	0.0536465
BraA01g005820.3C	161	Uncharacterized protein			2.11505	0.737141	0.61975	0.528056	0.297
BraA01g005820.3C	131	Uncharacterized protein	0.739612	0.7224	0.932109	1.18444	1.36475	1.0567	1.506	0.0201774
BraA01g005980.3C	554	Aspartate aminotransferase OS=Brassica oleracea var. oleracea OX=109376 PE=3 SV=1	0.785118	0.820144	1.19012		1.07816	1.12646	1.183	0.356991
BraA01g006110.3C	30	Uncharacterized protein	0.900476	1.10791		1.06877	0.922844		0.992	0.968174
BraA01g008130.3C	17	BnaC07g41970D protein OS=Brassica napus OX=3708 GN=BnaC07g41970D PE=3 SV=1	0.834224		1.03217	1.1336			1.215
BraA01g008130.3C	21	BnaC07g41970D protein OS=Brassica napus OX=3708 GN=BnaC07g41970D PE=3 SV=1	0.89369	0.686005	1.08678	1.16292	1.19214	0.978462	1.25	0.182399
BraA01g008130.3C	64	BnaC07g41970D protein OS=Brassica napus OX=3708 GN=BnaC07g41970D PE=3 SV=1	0.645518	0.892014	0.635391	1.28734	1.25039	1.28935	1.761	0.00645957
BraA01g008130.3C	35	BnaC07g41970D protein OS=Brassica napus OX=3708 GN=BnaC07g41970D PE=3 SV=1	0.881113	0.982662	1.04458	0.945967	1.13251	1.01317	1.063	0.447696
BraA01g008530.3C	364	3-hydroxyacyl-CoA dehydrogenase OS=Brassica rapa subsp. pekinensis OX=51351 PE=3 SV=1	0.722661	0.660827	1.59468	0.687089	1.1221	1.21265	1.015	0.846732
BraA01g008760.3C	111	Uncharacterized protein	1.00645	0.969848	1.07453	1.0466	0.929249	0.973313	0.967	0.496624
BraA01g008760.3C	82	Uncharacterized protein	1.02585	0.8528	0.835383	1.09832	1.14368	1.04397	1.211	0.0504837
BraA01g008860.3C	191	Photosystem II reaction center Psb28 protein OS=Brassica rapa subsp. pekinensis OX=51351 PE=3 SV=1	0.889703	0.685608	0.559823	1.37453	1.19077	1.29956	1.81	0.0122356
BraA01g008860.3C	213	Photosystem II reaction center Psb28 protein OS=Brassica rapa subsp. pekinensis OX=51351 PE=3 SV=1	1.1225	0.726616		1.0454	0.985175	1.12031	1.136	0.441326
BraA01g009960.3C	372	Mg-protoporphyrin IX chelatase OS=Brassica rapa subsp. pekinensis OX=51351 PE=3 SV=1	1.06955	1.00886	0.872257	0.907539	1.11264	1.02915	1.033	0.716972
BraA01g011340.3C	42	Plasma-membrane associated cation-binding protein 1 OS=Brassica campestris OX=3711 GN=BRAA01T01138Z PE=2 SV=1	0.823014	0.972536	0.983993	1.15275	1.19921	0.868503	1.159	0.295407
BraA01g011340.3C	7	Plasma-membrane associated cation-binding protein 1 OS=Brassica campestris OX=3711 GN=BRAA01T01138Z PE=2 SV=1	0.931752	0.99022		0.997469	0.938787	1.14177	1.068	0.481526
BraA01g011340.3C	37	Plasma-membrane associated cation-binding protein 1 OS=Brassica campestris OX=3711 GN=BRAA01T01138Z PE=2 SV=1	0.792057	0.918923	1.26033		1.22151	0.807186	1.024	0.932139
BraA01g011410.3C	384	Elongation factor Tu OS=Brassica rapa subsp. pekinensis OX=51351 PE=3 SV=1		0.657076	1.34292
BraA01g011410.3C	355	Elongation factor Tu OS=Brassica rapa subsp. pekinensis OX=51351 PE=3 SV=1	0.962939	1.01957	1.04757	1.01799	1.06034	0.891588	0.98	0.721708
BraA01g011410.3C	420	Elongation factor Tu OS=Brassica rapa subsp. pekinensis OX=51351 PE=3 SV=1		0.923406	1.40391	0.658372	1.01431		0.719	0.385328
BraA01g011410.3C	107	Elongation factor Tu OS=Brassica rapa subsp. pekinensis OX=51351 PE=3 SV=1	1.13709	0.9754	1.37671	0.764204	0.743166	1.00343	0.72	0.0762689
BraA01g011410.3C	412	Elongation factor Tu OS=Brassica rapa subsp. pekinensis OX=51351 PE=3 SV=1	1.01471	0.823411	1.13274	1.04078	0.99754	0.990824	1.02	0.784023
BraA01g011410.3C	415	Elongation factor Tu OS=Brassica rapa subsp. pekinensis OX=51351 PE=3 SV=1	0.679037			1.32096			1.945
BraA01g012030.3C	109	Oxygen-evolving enhancer protein 3-2 OS=Brassica campestris OX=3711 GN=PsbQ2 PE=2 SV=1	0.675672	0.951326	0.671751	1.43309	1.08057	1.18758	1.61	0.0271418
BraA01g012030.3C	141	Oxygen-evolving enhancer protein 3-2 OS=Brassica campestris OX=3711 GN=PsbQ2 PE=2 SV=1	0.837947	1.1586	0.7653	1.21928	1.1499	0.868982	1.172	0.370616
BraA01g012030.3C	135	Oxygen-evolving enhancer protein 3-2 OS=Brassica campestris OX=3711 GN=PsbQ2 PE=2 SV=1	0.853035	0.771522	0.934458	1.16388	1.07501	1.2021	1.345	0.00988359
BraA01g012030.3C	147	Oxygen-evolving enhancer protein 3-2 OS=Brassica campestris OX=3711 GN=PsbQ2 PE=2 SV=1	1.02716	0.830625	1.35135	1.24017	0.892345	0.658348	0.87	0.543681
BraA01g012030.3C	201	Oxygen-evolving enhancer protein 3-2 OS=Brassica campestris OX=3711 GN=PsbQ2 PE=2 SV=1	0.816539	1.15363	0.774984	1.3791	0.958508	0.91724	1.186	0.399859
BraA01g012030.3C	183	Oxygen-evolving enhancer protein 3-2 OS=Brassica campestris OX=3711 GN=PsbQ2 PE=2 SV=1	0.661179	0.845776	0.927196	1.2184	1.24099	1.10645	1.465	0.0218061
BraA01g012030.3C	174	Oxygen-evolving enhancer protein 3-2 OS=Brassica campestris OX=3711 GN=PsbQ2 PE=2 SV=1	0.729277	0.913237	0.825905	1.14125	1.14502	1.24531	1.431	0.0070367
BraA01g013480.3C	167	Uncharacterized protein	0.964851			1.32752		0.707628	1.055
BraA01g015390.3C	540	Glucose-6-phosphate isomerase OS=Brassica rapa subsp. pekinensis OX=51351 PE=3 SV=1	0.836033	0.757887	1.16385	0.894961	1.35513	0.992137	1.176	0.415805
BraA01g015820.3C	48	Superoxide dismutase OS=Brassica oleracea var. oleracea OX=109376 GN=106315463 PE=3 SV=1	0.582743	0.745243	0.674815		1.46597	1.53123	2.245	0.0032114
BraA01g015820.3C	49	Superoxide dismutase OS=Brassica oleracea var. oleracea OX=109376 GN=106315463 PE=3 SV=1		0.603171		1.1086	1.05452	1.2337	1.877
BraA01g015820.3C	208	Superoxide dismutase OS=Brassica oleracea var. oleracea OX=109376 GN=106315463 PE=3 SV=1	0.626375	0.805739		1.40962	1.15826		1.793	0.0666726
BraA01g015820.3C	38	Superoxide dismutase OS=Brassica oleracea var. oleracea OX=109376 GN=106315463 PE=3 SV=1	0.752932	0.669144	0.60315	1.33565	1.54364	1.09548	1.963	0.00482225
BraA01g017270.3C	17	Fructose-bisphosphate aldolase OS=Brassica campestris OX=3711 GN=BRAA01T01734Z PE=3 SV=1	0.615384	0.717677	0.827827	1.55847	1.23667	1.04397	1.777	0.0169615
BraA01g018590.3C	90	Rhodanese domain-containing protein OS=Brassica campestris OX=3711 GN=BRAA01T01856Z PE=4 SV=1				0.750313		1.24969
BraA01g022780.3C	153	BnaA01g19750D protein OS=Brassica napus OX=3708 GN=BnaA01g19750D PE=3 SV=1	1.01801	1.2323	0.586407	1.06747	1.1906	0.905207	1.115	0.562678
BraA01g022780.3C	163	BnaA01g19750D protein OS=Brassica napus OX=3708 GN=BnaA01g19750D PE=3 SV=1	0.936457	0.944385	1.05057	0.926398	0.968634	1.17355	1.047	0.635212
BraA01g022780.3C	277	BnaA01g19750D protein OS=Brassica napus OX=3708 GN=BnaA01g19750D PE=3 SV=1	0.85619	1.07554	1.15364	1.23858	0.805931	0.870117	0.945	0.696416
BraA01g022780.3C	289	BnaA01g19750D protein OS=Brassica napus OX=3708 GN=BnaA01g19750D PE=3 SV=1	0.75086	1.24569	1.32898	1.00444	1.02237	0.647658	0.804	0.423789
BraA01g022780.3C	273	BnaA01g19750D protein OS=Brassica napus OX=3708 GN=BnaA01g19750D PE=3 SV=1	0.736019	0.993458	1.05794	1.10998	1.08268	1.01992	1.153	0.252114
BraA01g022780.3C	246	BnaA01g19750D protein OS=Brassica napus OX=3708 GN=BnaA01g19750D PE=3 SV=1	1.00357	0.869398	1.04749	0.986229	1.10395	0.989361	1.054	0.462321
BraA01g022780.3C	128	BnaA01g19750D protein OS=Brassica napus OX=3708 GN=BnaA01g19750D PE=3 SV=1	0.733838	1.03927	1.10287	1.14194	1.18992	0.792157	1.086	0.673707
BraA01g022780.3C	131	BnaA01g19750D protein OS=Brassica napus OX=3708 GN=BnaA01g19750D PE=3 SV=1	1.003	0.831972	0.932935	1.05275	1.17934		1.21	0.101542
BraA01g022780.3C	136	BnaA01g19750D protein OS=Brassica napus OX=3708 GN=BnaA01g19750D PE=3 SV=1	1.11837	1.04371	1.06057	0.809267		0.968083	0.827	0.0748812
BraA01g022780.3C	101	BnaA01g19750D protein OS=Brassica napus OX=3708 GN=BnaA01g19750D PE=3 SV=1	0.415819	0.983249	1.20918	0.942783	1.51267	0.936296	1.3	0.413608
BraA01g022780.3C	107	BnaA01g19750D protein OS=Brassica napus OX=3708 GN=BnaA01g19750D PE=3 SV=1		0.833085	1.25791		1.08289	0.826113	0.913	0.778703
BraA01g022780.3C	224	BnaA01g19750D protein OS=Brassica napus OX=3708 GN=BnaA01g19750D PE=3 SV=1	0.745774	0.868533	0.905768	1.1749	1.30494	1.00008	1.381	0.0302171
BraA01g022780.3C	231	BnaA01g19750D protein OS=Brassica napus OX=3708 GN=BnaA01g19750D PE=3 SV=1	0.692148	0.813178	0.831269	1.31054	1.04711	1.30575	1.568	0.00889849
BraA01g022780.3C	217	BnaA01g19750D protein OS=Brassica napus OX=3708 GN=BnaA01g19750D PE=3 SV=1		1.04999	1.40062		0.54939		0.448
BraA01g023890.3C	200	Peroxidase OS=Brassica rapa subsp. pekinensis OX=51351 PE=3 SV=1					0.908699	1.0913
BraA01g025080.3C	379	NAD(P)-bd_dom domain-containing protein OS=Brassica campestris OX=3711 GN=BRAA01T02520Z PE=4 SV=1	0.67746	0.667421		1.5379	1.097	1.02021	1.812	0.0384271
BraA01g025080.3C	391	NAD(P)-bd_dom domain-containing protein OS=Brassica campestris OX=3711 GN=BRAA01T02520Z PE=4 SV=1
BraA01g025080.3C	52	NAD(P)-bd_dom domain-containing protein OS=Brassica campestris OX=3711 GN=BRAA01T02520Z PE=4 SV=1	0.901856	0.641255	0.863337		1.45984	1.13371	1.617	0.0630915
BraA01g025080.3C	370	NAD(P)-bd_dom domain-containing protein OS=Brassica campestris OX=3711 GN=BRAA01T02520Z PE=4 SV=1	1.08102	0.712935	0.78375	0.996014	0.994009	1.43228	1.328	0.179314
BraA01g025080.3C	141	NAD(P)-bd_dom domain-containing protein OS=Brassica campestris OX=3711 GN=BRAA01T02520Z PE=4 SV=1	0.713375	0.886569	0.738529	1.24088	1.08081	1.33984	1.566	0.00820678
BraA01g025460.3C	208	PKS_ER domain-containing protein OS=Brassica campestris OX=3711 GN=BRAA01T02569Z PE=4 SV=1	0.864821	1.12386	1.22535	1.05552	0.672794	1.05765	0.867	0.449093
BraA01g026420.3C	39	3-oxoacyl-[acyl-carrier-protein] reductase OS=Brassica rapa subsp. pekinensis OX=51351 PE=4 SV=1	0.838735	0.578341	0.737376	1.38779	0.990341	1.46742	1.785	0.0246497
BraA01g026460.3C	219	TPM_phosphatase domain-containing protein OS=Brassica campestris OX=3711 GN=BRAA01T02850Z PE=4 SV=1	0.627704	0.660563	0.837311	1.45659	1.30926	1.10858	1.823	0.00720545
BraA01g027850.3C	244	Pyruvate dehydrogenase E1 component subunit alpha OS=Brassica campestris OX=3711 GN=BRAA01T03013Z PE=2 SV=1	0.62491	0.771461	1.16074	1.30651	1.34116	0.795216	1.346	0.288857
BraA01g027850.3C	335	Pyruvate dehydrogenase E1 component subunit alpha OS=Brassica campestris OX=3711 GN=BRAA01T03013Z PE=2 SV=1	0.844294	0.876187	1.13722	1.17959	0.962995	0.999707	1.1	0.424467
BraA01g027850.3C	321	Pyruvate dehydrogenase E1 component subunit alpha OS=Brassica campestris OX=3711 GN=BRAA01T03013Z PE=2 SV=1	0.664632	0.674111	1.25232	1.02931	1.19821	1.18142	1.316	0.212047
BraA01g027850.3C	332	Pyruvate dehydrogenase E1 component subunit alpha OS=Brassica campestris OX=3711 GN=BRAA01T03013Z PE=2 SV=1	0.925049		0.707529	1.05875	1.44492	0.863746	1.375	0.255509
BraA01g030640.3C	732	DUF4283 domain-containing protein OS=Brassica campestris OX=3711 GN=BRARA_I00820 PE=4 SV=1			1
BraA01g031790.3C	404	BnaCnng33690D protein OS=Brassica napus OX=3708 GN=BnaCnng33690D PE=3 SV=1	0.461898		0.373763	1.25774	1.6652	1.24141	3.322	0.00385223
BraA01g035870.3C	115	TCTP domain-containing protein OS=Brassica rapa subsp. pekinensis OX=51351 PE=3 SV=1	0.647249	0.486898	1.11677	1.25113	1.65815	0.839796	1.666	0.164206
BraA01g035870.3C	80	TCTP domain-containing protein OS=Brassica rapa subsp. pekinensis OX=51351 PE=3 SV=1	0.938976	0.863072	0.791245	1.21023	1.22385	0.972628	1.314	0.0395556
BraA01g035870.3C	107	TCTP domain-containing protein OS=Brassica rapa subsp. pekinensis OX=51351 PE=3 SV=1	0.530067	0.721675	0.698561	1.49101	1.37205	1.18664	2.076	0.0034233
BraA01g036080.3C	574	BnaC01g35460D protein OS=Brassica napus OX=3708 GN=BnaC01g35460D PE=4 SV=1	0.942743	1.05147	0.93688	0.889996	1.17891		1.059	0.701529
BraA01g036530.3C	116	Glutaredoxin domain-containing protein OS=Brassica rapa subsp. pekinensis OX=51351 PE=3 SV=1	0.808449	0.759437		1.3779	0.937517	1.1167	1.459	0.0866138
BraA01g038640.3C	361	Phosphoglycerate kinase OS=Brassica rapa subsp. pekinensis OX=51351 PE=3 SV=1	0.205062		1.79494
BraA01g038640.3C	203	Phosphoglycerate kinase OS=Brassica rapa subsp. pekinensis OX=51351 PE=3 SV=1	0.936602	0.92316	0.859131	1.25907	0.813302	1.20873	1.207	0.296589
BraA01g038640.3C	210	Phosphoglycerate kinase OS=Brassica rapa subsp. pekinensis OX=51351 PE=3 SV=1	0.880168	0.826645		1.19538	1.21222	0.885587	1.286	0.169051
BraA01g038640.3C	199	Phosphoglycerate kinase OS=Brassica rapa subsp. pekinensis OX=51351 PE=3 SV=1	0.854738	0.836319	1.12737	1.23882	0.949917	0.992836	1.129	0.38295
BraA01g038640.3C	211	Phosphoglycerate kinase OS=Brassica rapa subsp. pekinensis OX=51351 PE=3 SV=1	0.439738	0.398498	1.84484		1.16379	1.15313	1.295	0.472881
BraA01g038640.3C	148	Phosphoglycerate kinase OS=Brassica rapa subsp. pekinensis OX=51351 PE=3 SV=1		0.517633	1.65404	0.828331			0.763
BraA01g038640.3C	79	Phosphoglycerate kinase OS=Brassica rapa subsp. pekinensis OX=51351 PE=3 SV=1		0.75695		1.04623	1.19682		1.482
BraA01g038640.3C	90	Phosphoglycerate kinase OS=Brassica rapa subsp. pekinensis OX=51351 PE=3 SV=1	0.703183	0.819191	0.965819	1.05249	1.23509	1.22422	1.411	0.0292077
BraA01g038640.3C	167	Phosphoglycerate kinase OS=Brassica rapa subsp. pekinensis OX=51351 PE=3 SV=1	0.578856	1.43111	0.932025	1.05382	0.98666	1.01753	1.039	0.709183
BraA01g038640.3C	143	Phosphoglycerate kinase OS=Brassica rapa subsp. pekinensis OX=51351 PE=3 SV=1	1.62639	0.590638			0.782972		0.706
BraA01g038640.3C	302	Phosphoglycerate kinase OS=Brassica rapa subsp. pekinensis OX=51351 PE=3 SV=1	0.861144	0.903313	1.02819	1.21688	1.06081	0.929659	1.148	0.223794
BraA01g038810.3C	74	BnaA01g30490D protein OS=Brassica napus OX=3708 GN=BnaA01g30490D PE=3 SV=1
BraA01g039910.3C	108	Superoxide dismutase OS=Brassica napus OX=3708 PE=2 SV=1	0.758726	0.726132		0.943841	1.38383	1.18747	1.578	0.0543273
BraA01g039910.3C	114	Superoxide dismutase OS=Brassica napus OX=3708 PE=2 SV=1	0.873808	0.787784	0.992202	0.979339	1.06299	1.30387	1.261	0.101664
BraA01g039910.3C	141	Superoxide dismutase OS=Brassica napus OX=3708 PE=2 SV=1	0.666987	0.85524	0.819812	1.52365	1.15509	0.979223	1.562	0.0442779
BraA01g039910.3C	88	Superoxide dismutase OS=Brassica napus OX=3708 PE=2 SV=1		0.644137	0.631374	1.46172	1.29604	0.966724	1.947	0.026152
BraA01g039910.3C	211	Superoxide dismutase OS=Brassica napus OX=3708 PE=2 SV=1	0.799657	0.69787	0.756773	1.03779	1.14374	1.56417	1.662	0.0191268
BraA01g039910.3C	215	Superoxide dismutase OS=Brassica napus OX=3708 PE=2 SV=1			1.13934			0.860655	0.755
BraA01g039910.3C	228	Superoxide dismutase OS=Brassica napus OX=3708 PE=2 SV=1	0.909097	1.02102		0.862067	1.00622	1.2016	1.06	0.723097
BraA01g040230.3C	69	GLOBIN domain-containing protein OS=Brassica rapa subsp. pekinensis OX=51351 PE=3 SV=1		0.724842		1.07702	0.802641	1.3955	1.506
BraA01g040360.3C	440	Glycerol-3-phosphate dehydrogenase OS=Brassica campestris OX=3711 GN=BRAA01T04259Z PE=3 SV=1	0.529159	1.102	0.953911	1.52455	1.03985	0.850539	1.321	0.354686
BraA01g042920.3C	149	Ribose-5-phosphate isomerase OS=Brassica rapa subsp. pekinensis OX=51351 PE=3 SV=1
BraA01g042920.3C	234	Ribose-5-phosphate isomerase OS=Brassica rapa subsp. pekinensis OX=51351 PE=3 SV=1	0.834823	0.781113	1.08626	1.13929	1.1942	0.964319	1.22	0.16141
BraA01g042920.3C	166	Ribose-5-phosphate isomerase OS=Brassica rapa subsp. pekinensis OX=51351 PE=3 SV=1	0.706787	0.817838	0.914779	1.23311	1.20142	1.12607	1.46	0.0085043
BraA01g042920.3C	99	Ribose-5-phosphate isomerase OS=Brassica rapa subsp. pekinensis OX=51351 PE=3 SV=1				1
BraA01g044410.3C	40	6-phosphogluconate dehydrogenase, decarboxylating OS=Brassica campestris OX=3711 GN=BRARA_A03894 PE=3 SV=1	0.695978	0.549782	0.954024	1.1472	1.5639	1.08911	1.728	0.0459608
BraA01g044530.3C	267	BnaA01g33220D protein OS=Brassica napus OX=3708 GN=BnaA01g33220D PE=3 SV=1	0.553194	0.988863	0.996333	1.29292	1.25745	0.91124	1.364	0.212463
BraA01g044530.3C	73	BnaA01g33220D protein OS=Brassica napus OX=3708 GN=BnaA01g33220D PE=3 SV=1	0.56589			1.09891	1.11729	1.21791	2.023
BraA01g044530.3C	293	BnaA01g33220D protein OS=Brassica napus OX=3708 GN=BnaA01g33220D PE=3 SV=1	0.61468	0.757512	0.941658	1.3841	1.4292	0.872851	1.593	0.0858016
BraA01g044530.3C	489	BnaA01g33220D protein OS=Brassica napus OX=3708 GN=BnaA01g33220D PE=3 SV=1	0.773755	0.74478	1.15079	1.09821	1.11227	1.1202	1.248	0.15794
BraA01g044530.3C	369	BnaA01g33220D protein OS=Brassica napus OX=3708 GN=BnaA01g33220D PE=3 SV=1	0.723327	0.681742	0.796679	1.29779	1.34563	1.15483	1.725	0.00108752
BraA01g044530.3C	255	BnaA01g33220D protein OS=Brassica napus OX=3708 GN=BnaA01g33220D PE=3 SV=1	0.743578			1.2562	1.00022		1.517
BraA01g044810.3C	301	Carbonic anhydrase OS=Brassica rapa subsp. pekinensis OX=51351 PE=3 SV=1	0.831244	0.743765	1.09529	1.25886	1.04307	1.02777	1.247	0.157261
BraA01g044810.3C	307	Carbonic anhydrase OS=Brassica rapa subsp. pekinensis OX=51351 PE=3 SV=1	1.16249	0.121807	0.760636		0.873717	2.08135	2.168	0.353098
BraA01g044810.3C	140	Carbonic anhydrase OS=Brassica rapa subsp. pekinensis OX=51351 PE=3 SV=1	0.712248	1.17771	0.805724	1.15891	1.10515	1.04025	1.226	0.217018
BraA01g044810.3C	153	Carbonic anhydrase OS=Brassica rapa subsp. pekinensis OX=51351 PE=3 SV=1	0.918477	1.09104	0.974255	1.02249	1.05885	0.934886	1.011	0.857156
BraA01g044810.3C	258	Carbonic anhydrase OS=Brassica rapa subsp. pekinensis OX=51351 PE=3 SV=1	0.718859	0.950318	0.958174	1.13185	1.20583	1.03497	1.284	0.0698796
BraA01g044810.3C	121	Carbonic anhydrase OS=Brassica rapa subsp. pekinensis OX=51351 PE=3 SV=1	0.801902	0.979259	1.04067	0.89464	1.10449	1.17904	1.126	0.360639
BraA01g044810.3C	197	Carbonic anhydrase OS=Brassica rapa subsp. pekinensis OX=51351 PE=3 SV=1	1.12921	0.885174	1.04025	0.788967	1.21766	0.938734	0.964	0.759876
BraA01g044810.3C	199	Carbonic anhydrase OS=Brassica rapa subsp. pekinensis OX=51351 PE=3 SV=1	1.09896	1.13781	0.990259	0.756983	1.01598		0.824	0.196024
BraA01g044810.3C	262	Carbonic anhydrase OS=Brassica rapa subsp. pekinensis OX=51351 PE=3 SV=1	1.10704	1.05233	1.09958	0.809734	0.773769	1.15754	0.841	0.213633
BraA02g000180.3C	1103	Anaphase-promoting complex subunit 2 OS=Brassica rapa subsp. pekinensis OX=51351 PE=3 SV=1	0.899708	0.885494	0.890086	1.24824	1.05492	1.02155	1.243	0.0266722
BraA02g000180.3C	907	Anaphase-promoting complex subunit 2 OS=Brassica rapa subsp. pekinensis OX=51351 PE=3 SV=1	0.785929		0.797021	1.16398	1.233	1.02007	1.439	0.0156522
BraA02g000610.3C	415	GST N-terminal domain-containing protein OS=Brassica campestris OX=3711 GN=BRARA_B00064 PE=4 SV=1
BraA02g002660.3C	87	Succinate--CoA ligase [ADP-forming] subunit alpha, mitochondrial OS=Brassica campestris OX=3711 GN=BRAA02T04948Z PE=3 SV=1	0.835228	1.15141	1.02298		1.07799	0.912402	0.992	0.984654
BraA02g002660.3C	86	Succinate--CoA ligase [ADP-forming] subunit alpha, mitochondrial OS=Brassica campestris OX=3711 GN=BRAA02T04948Z PE=3 SV=1	0.793353	1.04195	1.142	0.992838	1.13583	0.894038	1.015	0.87374
BraA02g002660.3C	318	Succinate--CoA ligase [ADP-forming] subunit alpha, mitochondrial OS=Brassica campestris OX=3711 GN=BRAA02T04948Z PE=3 SV=1	0.931516	0.736037		0.899055	1.31542	1.11797	1.332	0.190541
BraA02g002660.3C	63	Succinate--CoA ligase [ADP-forming] subunit alpha, mitochondrial OS=Brassica campestris OX=3711 GN=BRAA02T04948Z PE=3 SV=1	0.75945	1.14297	1.13021	0.966077	1.03947	0.961826	0.978	0.971505
BraA02g002830.3C	84	ATP synthase subunit beta OS=Brassica rapa subsp. pekinensis OX=51351 PE=3 SV=1		1.242	1.23107	0.850598		0.676331	0.617	0.0509178
BraA02g002830.3C	79	ATP synthase subunit beta OS=Brassica rapa subsp. pekinensis OX=51351 PE=3 SV=1	0.663322	0.881355	0.92495	1.25166	1.0473	1.23141	1.43	0.0368757
BraA02g003050.3C	188	Ms4a OS=Brassica napus OX=3708 GN=ms4b PE=3 SV=1	0.875762	0.536855	0.686872	1.31526	1.32344	1.26182	1.858	0.0108361
BraA02g003050.3C	110	Ms4a OS=Brassica napus OX=3708 GN=ms4b PE=3 SV=1	0.718029	0.766596	0.610067	1.18085	1.62735	1.0971	1.864	0.0115807
BraA02g003050.3C	642	Ms4a OS=Brassica napus OX=3708 GN=ms4b PE=3 SV=1	0.683642	0.652777		1.41306	1.3424	0.908125	1.828	0.0482419
BraA02g003050.3C	374	Ms4a OS=Brassica napus OX=3708 GN=ms4b PE=3 SV=1	0.661694			1.26515	1.02288	1.05028	1.682
BraA02g003050.3C	80	Ms4a OS=Brassica napus OX=3708 GN=ms4b PE=3 SV=1	0.703936	0.678039	1.10865	1.2514	1.25797		1.511	0.120476
BraA02g003050.3C	544	Ms4a OS=Brassica napus OX=3708 GN=ms4b PE=3 SV=1	0.750667	0.732135	0.655791	1.36292	1.20904	1.28944	1.806	0.000396188
BraA02g003100.3C	342	Malate dehydrogenase OS=Brassica oleracea var. oleracea OX=109376 GN=106326868 PE=3 SV=1	0.746705	0.987038	1.09381	1.2236	1.10434	0.844509	1.122	0.506226
BraA02g003450.3C	75	14_3_3 domain-containing protein OS=Brassica rapa subsp. pekinensis OX=51351 PE=3 SV=1	0.81376	0.73461		1.07204	0.993401	1.38619	1.486	0.0648554
BraA02g005130.3C	307	BnaC06g12750D protein OS=Brassica napus OX=3708 GN=BnaC06g12750D PE=4 SV=1	1.37298	1.1118		1.05327	0.654286	0.807672	0.675	0.127524
BraA02g005190.3C	179	Chalcone synthase OS=Brassica napus OX=3708 GN=CHS PE=2 SV=1	1.09546				1.01835	0.886181	0.869
BraA02g005650.3C	47	Carbonic anhydrase OS=Brassica rapa subsp. pekinensis OX=51351 PE=3 SV=1	0.928424	0.951313	0.947521	0.969091	1.12575	1.0779	1.122	0.0659524
BraA02g005650.3C	24	Carbonic anhydrase OS=Brassica rapa subsp. pekinensis OX=51351 PE=3 SV=1		0.909722		0.985042	0.923849	1.18139	1.132
BraA02g005650.3C	39	Carbonic anhydrase OS=Brassica rapa subsp. pekinensis OX=51351 PE=3 SV=1	1.1682	0.82346	0.987484	0.938059	0.87704	1.20575	1.014	0.922759
BraA02g006550.3C	272	Glutamine synthetase OS=Brassica rapa subsp. pekinensis OX=51351 PE=3 SV=1	0.732824	0.827853	0.681576	1.53895	1.15446	1.06434	1.676	0.0156007
BraA02g006550.3C	267	Glutamine synthetase OS=Brassica rapa subsp. pekinensis OX=51351 PE=3 SV=1	0.750316	0.912537	0.882807	1.19385	1.00355	1.25694	1.357	0.0288189
BraA02g006550.3C	45	Glutamine synthetase OS=Brassica rapa subsp. pekinensis OX=51351 PE=3 SV=1	0.825339	0.692392	0.663621	1.22624	1.27985	1.31255	1.751	0.00126299
BraA02g006840.3C	147	Putative nitrilase OS=Brassica rapa subsp. pekinensis OX=51351 GN=BrNIT2 PE=3 SV=1	1.01063	0.730624	0.80087		1.2812	1.17667	1.45	0.0596757
BraA02g006840.3C	324	Putative nitrilase OS=Brassica rapa subsp. pekinensis OX=51351 GN=BrNIT2 PE=3 SV=1	0.374493			1.23139	1.35003	1.04408	3.227
BraA02g008980.3C	133	Germin-like protein OS=Brassica napus OX=3708 GN=BnaA02g04960D PE=3 SV=1	0.995548	0.829691	0.87761	0.889429	1.43273	0.974988	1.22	0.312843
BraA02g009000.3C	130	Germin-like protein OS=Brassica campestris OX=3711 GN=BRAA02T05583Z PE=3 SV=1	0.449693	0.686303		1.00932	1.7019	1.15279	2.268	0.0501052
BraA02g009000.3C	134	Germin-like protein OS=Brassica campestris OX=3711 GN=BRAA02T05583Z PE=3 SV=1		0.550958		1.15743	1.29161		2.223
BraA02g010590.3C	29	Histone H2A OS=Brassica campestris OX=3711 GN=BRAA02T05755Z PE=3 SV=1	0.78425	0.922729	0.788817	1.26507	1.01421	1.22492	1.404	0.0179097
BraA02g011070.3C	57	Non-specific lipid-transfer protein OS=Brassica oleracea var. oleracea OX=109376 GN=106325159 PE=3 SV=1	0.226006			1.34833	1.10281	1.32286	5.566
BraA02g012390.3C	9	BnaC02g11640D protein OS=Brassica napus OX=3708 GN=BnaC02g11640D PE=3 SV=1	0.570293	0.43063		1.42788	1.45709	1.11411	2.664	0.00763951
BraA02g012390.3C	11	BnaC02g11640D protein OS=Brassica napus OX=3708 GN=BnaC02g11640D PE=3 SV=1	0.301191		0.487797	1.26051	1.57284	1.37766	3.558	0.00727783
BraA02g013460.3C	24	Small ubiquitin-related modifier OS=Brassica campestris OX=3711 GN=BRARA_B01337 PE=3 SV=1				0.841443	1.15856
BraA02g013550.3C	185	Dihydrolipoyllysine-residue succinyltransferase OS=Brassica napus OX=3708 GN=BnaA02g09300D PE=3 SV=1	0.728858	0.857855		1.11974	1.22888	1.06466	1.434	0.0211537
BraA02g013870.3C	25	NAD(P)H dehydrogenase (quinone) OS=Brassica napus OX=3708 GN=BnaA02g09580D PE=3 SV=1					0.911939	1.08806
BraA02g016580.3C	194	BnaA02g12020D protein OS=Brassica napus OX=3708 GN=BnaA02g12020D PE=3 SV=1			0.919881	1.08012			1.174
BraA02g016600.3C	64	Acyl carrier protein OS=Brassica rapa subsp. pekinensis OX=51351 PE=3 SV=1	0.562592	0.977967	0.860941	1.18021	1.49666	0.92163	1.498	0.132146
BraA02g020580.3C	126	Aminotran_1_2 domain-containing protein OS=Brassica campestris OX=3711 GN=BRAA02T06800Z PE=3 SV=1	0.746097	0.896614	1.07592	1.23565	1.18329	0.86243	1.207	0.294211
BraA02g020580.3C	130	Aminotran_1_2 domain-containing protein OS=Brassica campestris OX=3711 GN=BRAA02T06800Z PE=3 SV=1	0.746097	0.896614	1.07592	1.23565	1.18329	0.86243	1.207	0.294211
BraA02g020580.3C	131	Aminotran_1_2 domain-containing protein OS=Brassica campestris OX=3711 GN=BRAA02T06800Z PE=3 SV=1	0.746097	0.896614	1.07592	1.23565	1.18329	0.86243	1.207	0.294211
BraA02g020580.3C	132	Aminotran_1_2 domain-containing protein OS=Brassica campestris OX=3711 GN=BRAA02T06800Z PE=3 SV=1	0.746097	0.896614	1.07592	1.23565	1.18329	0.86243	1.207	0.294211
BraA02g022080.3C	193	PPIase cyclophilin-type domain-containing protein OS=Brassica rapa subsp. pekinensis OX=51351 PE=4 SV=1	1.01291	1.11565	1.23721	0.772199	0.989021	0.873005	0.783	0.0548361
BraA02g025160.3C	92	Proteasome subunit alpha type OS=Brassica rapa subsp. pekinensis OX=51351 PE=3 SV=1
BraA02g027990.3C	632	Amine oxidase OS=Brassica rapa subsp. pekinensis OX=51351 PE=3 SV=1				0.99175	1.10238	0.905873
BraA02g028350.3C	79	Glutathione peroxidase OS=Brassica rapa subsp. pekinensis OX=51351 PE=3 SV=1	0.700685	0.753991		1.35922	1.33006	0.85604	1.625	0.0988717
BraA02g028350.3C	89	Glutathione peroxidase OS=Brassica rapa subsp. pekinensis OX=51351 PE=3 SV=1				0.981556	0.997213	1.02123
BraA02g028350.3C	154	Glutathione peroxidase OS=Brassica rapa subsp. pekinensis OX=51351 PE=3 SV=1	0.734546	0.566116	0.622396	1.37161	1.52599	1.17934	2.12	0.00213825
BraA02g028350.3C	200	Glutathione peroxidase OS=Brassica rapa subsp. pekinensis OX=51351 PE=3 SV=1		0.502557		0.993323	1.33827	1.16585	2.32
BraA02g028590.3C	131	Nucleoside diphosphate kinase OS=Brassica napus OX=3708 GN=BnaA02g21890D PE=3 SV=1	0.847613	0.646671		1.13263	1.30519	1.0679	1.564	0.0375266
BraA02g028590.3C	170	Nucleoside diphosphate kinase OS=Brassica napus OX=3708 GN=BnaA02g21890D PE=3 SV=1	0.54761	0.770215		1.20847	1.20261	1.27109	1.863	0.0160363
BraA02g028590.3C	179	Nucleoside diphosphate kinase OS=Brassica napus OX=3708 GN=BnaA02g21890D PE=3 SV=1	0.709215	0.811292	0.627395	1.57997	1.28616	0.985963	1.793	0.0212622
BraA02g028590.3C	126	Nucleoside diphosphate kinase OS=Brassica napus OX=3708 GN=BnaA02g21890D PE=3 SV=1	0.940532	0.958422		1.04779		1.05326	1.106	0.00920309
BraA02g028590.3C	93	Nucleoside diphosphate kinase OS=Brassica napus OX=3708 GN=BnaA02g21890D PE=3 SV=1	0.657141	0.6238	0.554987	1.44703	1.41774	1.2993	2.268	0.00016447
BraA02g030050.3C	102	Allene oxide synthase OS=Brassica oleracea OX=3712 GN=AOS PE=2 SV=1
BraA02g030260.3C	144	Proteasome subunit alpha type OS=Brassica campestris OX=3711 GN=BRAA02T07791Z PE=3 SV=1	0.615048	0.666172	1.13736			1.58142	1.962
BraA02g032600.3C	352	BnaA02g24310D protein OS=Brassica napus OX=3708 GN=BnaA02g24310D PE=4 SV=1	0.634968	1.0184	0.79962	1.16292	0.874441	1.50966	1.446	0.156859
BraA02g032750.3C	101	Beta-ketoacyl-[acyl-carrier-protein] synthase I OS=Brassica rapa subsp. pekinensis OX=51351 PE=3 SV=1	0.885873	0.744816	0.914177	1.03042	1.1568	1.26792	1.358	0.0249308
BraA02g033220.3C	245	BnaA06g40370D protein OS=Brassica napus OX=3708 GN=BnaA06g40370D PE=3 SV=1	0.887044	0.742716	1.00859	1.18918	1.00825	1.16422	1.274	0.0737125
BraA02g034160.3C	73	Acyl carrier protein OS=Brassica rapa subsp. pekinensis OX=51351 PE=3 SV=1	0.775038	0.91863	1.10714		1.1992		1.284
BraA02g034390.3C	72	Fructose-bisphosphate aldolase OS=Brassica napus OX=3708 GN=BnaA02g27140D PE=3 SV=1		0.78687	0.805461	1.1296	1.22743	1.05064	1.427	0.00916396
BraA02g037110.3C	207	BnaA02g28260D protein OS=Brassica napus OX=3708 GN=BnaA02g28260D PE=4 SV=1
BraA02g037110.3C	216	BnaA02g28260D protein OS=Brassica napus OX=3708 GN=BnaA02g28260D PE=4 SV=1				0.925504	0.832882	1.24161
BraA02g040100.3C	46	Importin subunit alpha OS=Brassica rapa subsp. pekinensis OX=51351 PE=3 SV=1						1
BraA02g040100.3C	47	Importin subunit alpha OS=Brassica rapa subsp. pekinensis OX=51351 PE=3 SV=1						1
BraA02g040100.3C	48	Importin subunit alpha OS=Brassica rapa subsp. pekinensis OX=51351 PE=3 SV=1						1
BraA02g040610.3C	587	DUF3444 domain-containing protein OS=Brassica rapa subsp. pekinensis OX=51351 PE=4 SV=1	0.853059	1.14511	0.831262	1.02835	0.984663	1.15756	1.121	0.341844
BraA02g041210.3C	471	Tr-type G domain-containing protein OS=Brassica campestris OX=3711 GN=BRARA_B03590 PE=3 SV=1					1
BraA02g041210.3C	496	Tr-type G domain-containing protein OS=Brassica campestris OX=3711 GN=BRARA_B03590 PE=3 SV=1	0.995906			1.17731	0.98179	0.84499	1.005
BraA02g041960.3C	267	Vegetative storage protein (Fragment) OS=Brassica oleracea var. gemmifera OX=178616 PE=2 SV=1	0.18577	0.246638		1.58695	1.33366	1.64698	7.042	0.000709807
BraA02g041960.3C	218	Vegetative storage protein (Fragment) OS=Brassica oleracea var. gemmifera OX=178616 PE=2 SV=1				1.09169	0.966007	0.942301
BraA02g041960.3C	151	Vegetative storage protein (Fragment) OS=Brassica oleracea var. gemmifera OX=178616 PE=2 SV=1				1.0105	0.942049	1.04745
BraA02g041960.3C	211	Vegetative storage protein (Fragment) OS=Brassica oleracea var. gemmifera OX=178616 PE=2 SV=1	0.447693			1.33938		1.21293	2.851
BraA02g041960.3C	101	Vegetative storage protein (Fragment) OS=Brassica oleracea var. gemmifera OX=178616 PE=2 SV=1				0.905931	1.31302	0.781046
BraA02g042500.3C	88	FeThRed_A domain-containing protein OS=Brassica rapa subsp. pekinensis OX=51351 PE=4 SV=1	0.713797			1.04771	1.485	0.753489	1.535
BraA02g042690.3C	61	BHLH domain-containing protein OS=Brassica campestris OX=3711 GN=BrabHLH168 PE=4 SV=1	1.1555	0.586028	0.788109	1.2643	1.0573	1.14876	1.372	0.157975
BraA02g042830.3C	34	Exocyst subunit Exo70 family protein OS=Brassica campestris OX=3711 GN=BRAA03T13795Z PE=3 SV=1	0.624864	0.55294		1.28218	1.20361	1.33641	2.163	0.00101921
BraA02g045720.3C	152	BnaC07g16640D protein OS=Brassica napus OX=3708 GN=BnaC07g16640D PE=3 SV=1	1.1914	0.829552	0.933378	1.02831	1.2342	0.78316	1.031	0.890634
BraA02g045720.3C	162	BnaC07g16640D protein OS=Brassica napus OX=3708 GN=BnaC07g16640D PE=3 SV=1	0.936457	0.944385	1.05057	0.926398	0.968634	1.17355	1.047	0.635212
BraA02g045720.3C	299	BnaC07g16640D protein OS=Brassica napus OX=3708 GN=BnaC07g16640D PE=3 SV=1	0.684355	1.02817		1.15796	1.05761	1.0719	1.28	0.186223
BraA02g045720.3C	127	BnaC07g16640D protein OS=Brassica napus OX=3708 GN=BnaC07g16640D PE=3 SV=1	0.733838	1.03927	1.10287	1.14194	1.18992	0.792157	1.086	0.673707
BraA02g045720.3C	130	BnaC07g16640D protein OS=Brassica napus OX=3708 GN=BnaC07g16640D PE=3 SV=1	0.898186	0.861036	1.04382			1.19696	1.281
BraA02g045720.3C	135	BnaC07g16640D protein OS=Brassica napus OX=3708 GN=BnaC07g16640D PE=3 SV=1	1.11837	1.04371	1.06057	0.809267		0.968083	0.827	0.0748812
BraA02g045720.3C	146	BnaC07g16640D protein OS=Brassica napus OX=3708 GN=BnaC07g16640D PE=3 SV=1			0.973018	1.1635	0.863477		1.042
BraA02g045720.3C	234	BnaC07g16640D protein OS=Brassica napus OX=3708 GN=BnaC07g16640D PE=3 SV=1	0.987628	0.787376	1.11343	1.17399	1.18261	0.754972	1.077	0.741048
BraA02g045720.3C	241	BnaC07g16640D protein OS=Brassica napus OX=3708 GN=BnaC07g16640D PE=3 SV=1	0.996893	0.710593	1.12599	1.16921	1.17569	0.821636	1.118	0.558089
BraA03g000050.3C	165	SOR_SNZ domain-containing protein OS=Brassica campestris OX=3711 GN=BRAA03T09423Z PE=3 SV=1	0.912907	0.849955		1.21662	1.12403	0.896481	1.224	0.206101
BraA03g000150.3C	126	Ferritin OS=Brassica rapa subsp. pekinensis OX=51351 GN=Fer1 PE=2 SV=1	0.193133	0.208247	0.254365	1.82729	1.88201	1.63495	8.15	2.23317e-05
BraA03g000150.3C	133	Ferritin OS=Brassica rapa subsp. pekinensis OX=51351 GN=Fer1 PE=2 SV=1	0.216506	0.22633	0.169215	1.94244	1.6349	1.81061	8.803	2.98585e-05
BraA03g000150.3C	152	Ferritin OS=Brassica rapa subsp. pekinensis OX=51351 GN=Fer1 PE=2 SV=1	0.126659	0.111284		1.64998	1.74225	1.36983	13.342	0.000149158
BraA03g000150.3C	71	Ferritin OS=Brassica rapa subsp. pekinensis OX=51351 GN=Fer1 PE=2 SV=1				1.05857	0.777185	1.16424
BraA03g000150.3C	228	Ferritin OS=Brassica rapa subsp. pekinensis OX=51351 GN=Fer1 PE=2 SV=1	0.23176			1.29305	1.2057	1.26949	5.42
BraA03g000150.3C	194	Ferritin OS=Brassica rapa subsp. pekinensis OX=51351 GN=Fer1 PE=2 SV=1	0.199573	0.224103	0.202743	1.52979	1.84136	2.00243	8.578	1.64009e-05
BraA03g000200.3C	99	BnaA03g00220D protein OS=Brassica napus OX=3708 GN=BnaA03g00220D PE=3 SV=1			1.57448		0.847903	0.577616	0.453
BraA03g000300.3C	255	Protein kinase domain-containing protein OS=Brassica rapa subsp. pekinensis OX=51351 PE=4 SV=1		0.934261		0.961206	1.31274	0.791792	1.094
BraA03g001240.3C	53	Pyr_redox_2 domain-containing protein OS=Brassica rapa subsp. pekinensis OX=51351 PE=4 SV=1		0.4024		1.28145	1.12173	1.19442	2.98
BraA03g003420.3C	229	Hydroxymethylbilane synthase OS=Brassica rapa subsp. pekinensis OX=51351 PE=3 SV=1	0.939514	0.974408	1.05919	0.969238	1.13377	0.923888	1.018	0.840354
BraA03g004180.3C	189	(3R)-hydroxymyristoyl-[acyl-carrier-protein] dehydratase OS=Brassica rapa subsp. pekinensis OX=51351 PE=3 SV=1	0.784388	0.843533		1.19878	1.04815	1.12514	1.381	0.0109481
BraA03g005750.3C	195	Hydrogen-transporting ATP synthase OS=Brassica campestris OX=3711 PE=2 SV=1	0.887954	0.899662	0.686095		1.49033	1.03596	1.532	0.0995081
BraA03g005750.3C	124	Hydrogen-transporting ATP synthase OS=Brassica campestris OX=3711 PE=2 SV=1	0.746122	1.2584	0.65608	1.0831	1.28384	0.972454	1.255	0.289714
BraA03g005750.3C	145	Hydrogen-transporting ATP synthase OS=Brassica campestris OX=3711 PE=2 SV=1	0.752502	0.943309	0.849681	1.08098	1.40242	0.971103	1.357	0.0794599
BraA03g006230.3C	126	BnaC02g24670D protein OS=Brassica napus OX=3708 GN=BnaC02g24670D PE=3 SV=1	1.35527	0.923792		0.764549	0.862648	1.09374	0.796	0.343345
BraA03g006410.3C	458	Isocitrate dehydrogenase [NADP] OS=Brassica campestris OX=3711 GN=BRARA_C00634 PE=3 SV=1	1.01742	0.809768	0.672692	1.24582	1.22972	1.02458	1.4	0.062285
BraA03g006410.3C	448	Isocitrate dehydrogenase [NADP] OS=Brassica campestris OX=3711 GN=BRARA_C00634 PE=3 SV=1	0.722146	0.921106	0.955662	1.17962	1.15224	1.06922	1.309	0.0410816
BraA03g009420.3C	94	NADH-cytochrome b5 reductase OS=Brassica rapa subsp. pekinensis OX=51351 PE=3 SV=1	0.804514	0.757742			1.35273	1.08502	1.56	0.0614693
BraA03g009710.3C	133	Germin-like protein OS=Brassica rapa subsp. pekinensis OX=51351 PE=3 SV=1	0.697576	0.755285	0.70442	1.48624	1.12831	1.22817	1.781	0.00257895
BraA03g009760.3C	785	PMR5N domain-containing protein OS=Brassica rapa subsp. pekinensis OX=51351 PE=3 SV=1	0.843533	0.78865	0.817741	1.22772	1.21769	1.10466	1.449	0.00069435
BraA03g009760.3C	727	PMR5N domain-containing protein OS=Brassica rapa subsp. pekinensis OX=51351 PE=3 SV=1	0.69052		0.995401	1.33838	0.874974	1.10072	1.31	0.284083
BraA03g009760.3C	720	PMR5N domain-containing protein OS=Brassica rapa subsp. pekinensis OX=51351 PE=3 SV=1	0.965642		0.66492	1.29358	0.963379	1.11247	1.378	0.159103
BraA03g009760.3C	783	PMR5N domain-containing protein OS=Brassica rapa subsp. pekinensis OX=51351 PE=3 SV=1	0.774347	0.714144	0.854288		1.3358	1.32142	1.701	0.0041196
BraA03g009760.3C	613	PMR5N domain-containing protein OS=Brassica rapa subsp. pekinensis OX=51351 PE=3 SV=1	0.660006	0.663927	0.848773	1.14427	1.39821	1.28482	1.762	0.0048943
BraA03g010120.3C	31	DNAJ-like protein OS=Brassica rapa subsp. chinensis OX=93385 GN=DNAJ PE=2 SV=1
BraA03g010780.3C	3	BnaCnng05760D protein OS=Brassica napus OX=3708 GN=BnaCnng05760D PE=3 SV=1	0.731714	0.767755	0.705612	1.37647	1.1891	1.22935	1.721	0.000431379
BraA03g010780.3C	13	BnaCnng05760D protein OS=Brassica napus OX=3708 GN=BnaCnng05760D PE=3 SV=1	0.746265	0.683066	0.59626	1.06757	1.27239	1.63445	1.962	0.00901868
BraA03g011070.3C	39	ADF-H domain-containing protein OS=Brassica oleracea var. oleracea OX=109376 GN=106328861 PE=3 SV=1	0.41336	0.502791		1.09022	1.67318	1.32045	2.972	0.00870922
BraA03g011940.3C	329	Malate dehydrogenase [NADP], chloroplastic OS=Brassica rapa subsp. pekinensis OX=51351 PE=3 SV=1				0.978015	0.645545	1.37644
BraA03g011940.3C	417	Malate dehydrogenase [NADP], chloroplastic OS=Brassica rapa subsp. pekinensis OX=51351 PE=3 SV=1						1
BraA03g013590.3C	221	Dihydrolipoyllysine-residue succinyltransferase OS=Brassica napus OX=3708 GN=BnaA03g11590D PE=3 SV=1	0.545807	0.750111	1.05832	1.4399	1.26926	0.936599	1.549	0.117178
BraA03g013590.3C	286	Dihydrolipoyllysine-residue succinyltransferase OS=Brassica napus OX=3708 GN=BnaA03g11590D PE=3 SV=1	0.752283	1.06889	0.587662	1.1162	1.47496		1.614	0.136517
BraA03g013590.3C	232	Dihydrolipoyllysine-residue succinyltransferase OS=Brassica napus OX=3708 GN=BnaA03g11590D PE=3 SV=1	0.560688	0.66547		1.44597	1.30277	1.0251	2.052	0.0165093
BraA03g013590.3C	451	Dihydrolipoyllysine-residue succinyltransferase OS=Brassica napus OX=3708 GN=BnaA03g11590D PE=3 SV=1	0.555184	0.696947		1.48099	1.21764	1.04923	1.995	0.0210277
BraA03g013590.3C	280	Dihydrolipoyllysine-residue succinyltransferase OS=Brassica napus OX=3708 GN=BnaA03g11590D PE=3 SV=1	0.850504	0.79201	0.823469	1.12452	1.20669	1.20281	1.433	0.00030994
BraA03g013590.3C	212	Dihydrolipoyllysine-residue succinyltransferase OS=Brassica napus OX=3708 GN=BnaA03g11590D PE=3 SV=1	1.2266	1.0983	1.0503	0.703448	0.921349		0.722	0.0653539
BraA03g013590.3C	191	Dihydrolipoyllysine-residue succinyltransferase OS=Brassica napus OX=3708 GN=BnaA03g11590D PE=3 SV=1	0.722154	1.0094	1.22658	1.19336	0.932771	0.915736	1.028	0.816842
BraA03g013590.3C	183	Dihydrolipoyllysine-residue succinyltransferase OS=Brassica napus OX=3708 GN=BnaA03g11590D PE=3 SV=1	0.741655	0.469536		0.812743	1.87307	1.10299	2.085	0.145446
BraA03g015750.3C	553	BnaC03g16230D protein OS=Brassica napus OX=3708 GN=BnaC03g16230D PE=3 SV=1	0.95863	0.898667	1.30439	0.956207	0.89241	0.9897	0.898	0.468196
BraA03g015750.3C	532	BnaC03g16230D protein OS=Brassica napus OX=3708 GN=BnaC03g16230D PE=3 SV=1	0.942784			0.999945	0.997054	1.06022	1.081
BraA03g015750.3C	331	BnaC03g16230D protein OS=Brassica napus OX=3708 GN=BnaC03g16230D PE=3 SV=1	0.82687	1.01762	1.01629	0.886043	1.21836	1.03481	1.097	0.481652
BraA03g015750.3C	272	BnaC03g16230D protein OS=Brassica napus OX=3708 GN=BnaC03g16230D PE=3 SV=1	1.21691	0.824604	0.905186			1.0533	1.072
BraA03g015750.3C	158	BnaC03g16230D protein OS=Brassica napus OX=3708 GN=BnaC03g16230D PE=3 SV=1	0.894957		0.399963	1.48248	0.919715	1.30289	1.907	0.138934
BraA03g016240.3C	232	BnaC03g16940D protein OS=Brassica napus OX=3708 GN=BnaC03g16940D PE=4 SV=1	0.802223	0.946835		1.25094			1.43
BraA03g016420.3C	152	Glutathione transferase OS=Brassica rapa subsp. pekinensis OX=51351 PE=3 SV=1	0.431123		0.370899	1.6854	1.28305	1.22953	3.489	0.00297339
BraA03g016420.3C	205	Glutathione transferase OS=Brassica rapa subsp. pekinensis OX=51351 PE=3 SV=1	0.513139			1.3621	1.1822	0.942553	2.265
BraA03g016420.3C	4	Glutathione transferase OS=Brassica rapa subsp. pekinensis OX=51351 PE=3 SV=1	0.833161	0.592806			1.31071	1.26333	1.805	0.0715909
BraA03g016420.3C	14	Glutathione transferase OS=Brassica rapa subsp. pekinensis OX=51351 PE=3 SV=1	0.77781		0.583023	1.13555	1.60078	0.902829	1.783	0.101817
BraA03g018310.3C	109	Glycine cleavage system H protein OS=Brassica oleracea OX=3712 GN=BOLC3T14666H PE=3 SV=1				1.11799	0.882014
BraA03g018890.3C	106	Ubiquitin OS=Brassica campestris OX=3711 GN=BRAA05T19919Z PE=3 SV=1	0.628771	0.782918	0.698285	1.36415	1.35836	1.16752	1.844	0.00166466
BraA03g018890.3C	10	Ubiquitin OS=Brassica campestris OX=3711 GN=BRAA05T19919Z PE=3 SV=1	0.781082	1.35032	0.637217	1.03558	0.951566	1.24423	1.167	0.446806
BraA03g018890.3C	169	Ubiquitin OS=Brassica campestris OX=3711 GN=BRAA05T19919Z PE=3 SV=1	0.428814	0.590266	0.68234	1.63433	1.31188	1.35236	2.526	0.00359666
BraA03g018890.3C	184	Ubiquitin OS=Brassica campestris OX=3711 GN=BRAA05T19919Z PE=3 SV=1	0.521978	0.80187	0.657266	1.51951	1.3898	1.10958	2.029	0.0100622
BraA03g018890.3C	142	Ubiquitin OS=Brassica campestris OX=3711 GN=BRAA05T19919Z PE=3 SV=1	0.470197	0.529161	0.527387	1.49234	1.32898	1.65194	2.93	0.000130865
BraA03g018890.3C	147	Ubiquitin OS=Brassica campestris OX=3711 GN=BRAA05T19919Z PE=3 SV=1		0.943166	0.915457	0.960696	1.38309	0.797594	1.127	0.687179
BraA03g018890.3C	199	Ubiquitin OS=Brassica campestris OX=3711 GN=BRAA05T19919Z PE=3 SV=1		0.569349	0.540814	1.53498	1.19241	1.16244	2.336	0.00543889
BraA03g020910.3C	116	Ribosomal_L23eN domain-containing protein OS=Brassica rapa subsp. pekinensis OX=51351 PE=3 SV=1	0.600673	0.681583		1.3558		1.36195	2.12	0.00697289
BraA03g021010.3C	219	ATPase_AAA_core domain-containing protein OS=Brassica campestris OX=3711 GN=BRAA03T11455Z PE=4 SV=1	0.726272	0.593459	1.02401	1.11251	1.2153	1.32845	1.56	0.0489651
BraA03g021010.3C	369	ATPase_AAA_core domain-containing protein OS=Brassica campestris OX=3711 GN=BRAA03T11455Z PE=4 SV=1	0.789738	0.867869	0.874684	1.42949	0.924509	1.11371	1.369	0.083387
BraA03g021010.3C	172	ATPase_AAA_core domain-containing protein OS=Brassica campestris OX=3711 GN=BRAA03T11455Z PE=4 SV=1	0.921629	1.04271	0.931495	0.957386	1.00905	1.13773	1.072	0.349012
BraA03g021010.3C	318	ATPase_AAA_core domain-containing protein OS=Brassica campestris OX=3711 GN=BRAA03T11455Z PE=4 SV=1	0.9303	1.06174	0.803942	0.913883	1.33626	0.953871	1.146	0.426745
BraA03g021010.3C	360	ATPase_AAA_core domain-containing protein OS=Brassica campestris OX=3711 GN=BRAA03T11455Z PE=4 SV=1				0.917443	0.946754	1.1358
BraA03g021010.3C	409	ATPase_AAA_core domain-containing protein OS=Brassica campestris OX=3711 GN=BRAA03T11455Z PE=4 SV=1	1.2754		0.85278	1.1831	0.963437	0.725282	0.9	0.686227
BraA03g021010.3C	303	ATPase_AAA_core domain-containing protein OS=Brassica campestris OX=3711 GN=BRAA03T11455Z PE=4 SV=1	0.926877	0.957205	1.0982	1.18279	0.934505	0.900424	1.012	0.946939
BraA03g021180.3C	107	60S acidic ribosomal protein P0 OS=Brassica rapa subsp. pekinensis OX=51351 PE=3 SV=1				1.24338	0.836055	0.920563
BraA03g023350.3C	187	Citrate synthase OS=Brassica campestris OX=3711 GN=BRAA03T11685Z PE=3 SV=1	1.41139	0.837287	0.720735	1.14359	1.23295	0.65405	1.021	0.930485
BraA03g023350.3C	53	Citrate synthase OS=Brassica campestris OX=3711 GN=BRAA03T11685Z PE=3 SV=1	0.478246	0.767117	1.00961	1.05604	1.69448	0.994503	1.661	0.130587
BraA03g023350.3C	320	Citrate synthase OS=Brassica campestris OX=3711 GN=BRAA03T11685Z PE=3 SV=1	1.10607	1.04568	0.78947	1.09995	0.930016	1.02881	1.04	0.702061
BraA03g023350.3C	335	Citrate synthase OS=Brassica campestris OX=3711 GN=BRAA03T11685Z PE=3 SV=1	0.579734	1.1499	0.760366		1.51		1.819
BraA03g023350.3C	390	Citrate synthase OS=Brassica campestris OX=3711 GN=BRAA03T11685Z PE=3 SV=1	0.853289	1.13867	1.20552	1.00868	0.992113	0.801725	0.876	0.386968
BraA03g024480.3C	61	CP12 domain-containing protein OS=Brassica rapa subsp. pekinensis OX=51351 PE=4 SV=1	0.804317	0.856248	0.966726	1.14243	1.34289	0.887395	1.284	0.145371
BraA03g024550.3C	133	Usp domain-containing protein OS=Brassica campestris OX=3711 GN=BRAA03T11818Z PE=4 SV=1				1.03585	0.964146
BraA03g024560.3C	131	Glutathione transferase OS=Brassica campestris OX=3711 GN=BRAA03T11819Z PE=3 SV=1	0.370583	0.673239		1.5167	1.46093	0.978554	2.527	0.0450798
BraA03g024560.3C	257	Glutathione transferase OS=Brassica campestris OX=3711 GN=BRAA03T11819Z PE=3 SV=1	0.545054	0.731324	0.600196	1.76442	1.359		2.497	0.00856874
BraA03g024560.3C	241	Glutathione transferase OS=Brassica campestris OX=3711 GN=BRAA03T11819Z PE=3 SV=1				1.06332		0.936685
BraA03g024560.3C	247	Glutathione transferase OS=Brassica campestris OX=3711 GN=BRAA03T11819Z PE=3 SV=1	0.546016	0.443113		1.4198	1.3123	1.27877	2.703	0.00145608
BraA03g024700.3C	4	Glutathion-S-transferase tau b (Fragment) OS=Brassica oleracea OX=3712 GN=GSTUb PE=2 SV=1	0.544104			1.05567	1.40022		2.257
BraA03g024700.3C	55	Glutathion-S-transferase tau b (Fragment) OS=Brassica oleracea OX=3712 GN=GSTUb PE=2 SV=1		0.586412	0.89534	1.1585	1.29652	1.06322	1.583	0.0711087
BraA03g024700.3C	183	Glutathion-S-transferase tau b (Fragment) OS=Brassica oleracea OX=3712 GN=GSTUb PE=2 SV=1	0.637369		0.713527	1.36777	1.08286	1.19847	1.801	0.00910356
BraA03g025490.3C	137	Rieske domain-containing protein OS=Brassica rapa subsp. pekinensis OX=51351 PE=4 SV=1	0.800825	0.67211	1.02052	0.883383	1.34912	1.27404	1.406	0.132182
BraA03g026770.3C	98	PEROXIDASE_4 domain-containing protein OS=Brassica rapa subsp. pekinensis OX=51351 PE=3 SV=1		0.863275			1.13673		1.317
BraA03g027010.3C	173	Putative delta subunit of ATP synthase (Fragment) OS=Brassica campestris OX=3711 PE=2 SV=1		0.967051		0.952263	1.14401	0.936677	1.045
BraA03g027010.3C	162	Putative delta subunit of ATP synthase (Fragment) OS=Brassica campestris OX=3711 PE=2 SV=1
BraA03g028250.3C	65	BnaC03g29960D protein OS=Brassica napus OX=3708 GN=BnaC03g29960D PE=3 SV=1
BraA03g028250.3C	69	BnaC03g29960D protein OS=Brassica napus OX=3708 GN=BnaC03g29960D PE=3 SV=1	0.56557	1.08046	1.06257	1.33876	0.857748	1.09489	1.215	0.426184
BraA03g028250.3C	173	BnaC03g29960D protein OS=Brassica napus OX=3708 GN=BnaC03g29960D PE=3 SV=1	0.641109	0.729044	1.13002	1.27357	0.974331	1.25193	1.4	0.134621
BraA03g028250.3C	345	BnaC03g29960D protein OS=Brassica napus OX=3708 GN=BnaC03g29960D PE=3 SV=1	0.640131	0.549949	1.42349	1.40981	0.918357	1.05827	1.296	0.354954
BraA03g028250.3C	127	BnaC03g29960D protein OS=Brassica napus OX=3708 GN=BnaC03g29960D PE=3 SV=1	0.924104	1.30118	0.586633	1.18444	0.868083	1.13556	1.134	0.539081
BraA03g028250.3C	344	BnaC03g29960D protein OS=Brassica napus OX=3708 GN=BnaC03g29960D PE=3 SV=1	0.975502		1.34972	0.953253	0.875302	0.846223	0.767	0.144855
BraA03g028250.3C	188	BnaC03g29960D protein OS=Brassica napus OX=3708 GN=BnaC03g29960D PE=3 SV=1	0.693881	0.767738	0.977013	1.06481	1.49656		1.575	0.0899823
BraA03g028470.3C	129	Thioredoxin domain-containing protein OS=Brassica rapa subsp. pekinensis OX=51351 PE=4 SV=1	0.562605	1.01426	0.903668	1.32468	1.15674	1.03806	1.419	0.124475
BraA03g028470.3C	141	Thioredoxin domain-containing protein OS=Brassica rapa subsp. pekinensis OX=51351 PE=4 SV=1	0.884913	1.02868	0.862063	1.02829	1.2039	0.992148	1.162	0.139069
BraA03g028470.3C	159	Thioredoxin domain-containing protein OS=Brassica rapa subsp. pekinensis OX=51351 PE=4 SV=1	0.676528	0.866055	0.838336	1.59432	0.998717	1.02604	1.52	0.0782707
BraA03g030550.3C	13	BnaA05g37480D protein OS=Brassica napus OX=3708 GN=BnaA05g37480D PE=3 SV=1	0.746265	0.683066	0.59626	1.06757	1.27239	1.63445	1.962	0.00901868
BraA03g030550.3C	47	BnaA05g37480D protein OS=Brassica napus OX=3708 GN=BnaA05g37480D PE=3 SV=1	0.422593		1.24249	1.41521	1.00618	0.913533	1.335	0.417511
BraA03g030550.3C	3	BnaA05g37480D protein OS=Brassica napus OX=3708 GN=BnaA05g37480D PE=3 SV=1			1.02874	0.78382	1.12012	1.06732	0.963
BraA03g030980.3C	72	14_3_3 domain-containing protein OS=Brassica rapa subsp. pekinensis OX=51351 PE=3 SV=1	0.889866	0.664902		1.00723	1.20981	1.2282	1.477	0.0619026
BraA03g031090.3C	491	Tyrosine--tRNA ligase OS=Brassica campestris OX=3711 GN=BRARA_C03003 PE=3 SV=1	0.745161	0.93135	1.06114	0.890279	1.37207		1.24	0.405292
BraA03g032960.3C	306	Dihydrolipoamide acetyltransferase component of pyruvate dehydrogenase complex OS=Brassica napus OX=3708 GN=BnaC03g34940D PE=3 SV=1	0.717452	1.18913	1.25303	0.940853	0.746579	1.15295	0.899	0.692563
BraA03g032960.3C	297	Dihydrolipoamide acetyltransferase component of pyruvate dehydrogenase complex OS=Brassica napus OX=3708 GN=BnaC03g34940D PE=3 SV=1	0.879212	0.940723	1.2747		1.17303	0.732329	0.924	0.710524
BraA03g034920.3C	204	Thioredoxin-dependent peroxiredoxin OS=Brassica campestris OX=3711 GN=BRARA_C03378 PE=4 SV=1	0.644989		1.38822	0.966789			0.951
BraA03g034920.3C	105	Thioredoxin-dependent peroxiredoxin OS=Brassica campestris OX=3711 GN=BRARA_C03378 PE=4 SV=1	0.764585	0.750169	0.761536	1.32848	1.15363	1.24159	1.636	0.000283919
BraA03g034920.3C	183	Thioredoxin-dependent peroxiredoxin OS=Brassica campestris OX=3711 GN=BRARA_C03378 PE=4 SV=1	0.316048		1.68395
BraA03g036210.3C	363	Acetyltransferase component of pyruvate dehydrogenase complex OS=Brassica oleracea var. oleracea OX=109376 PE=3 SV=1	0.301234	0.894257	3.53001	0.29742	0.60376	0.373324	0.27	0.299349
BraA03g036210.3C	286	Acetyltransferase component of pyruvate dehydrogenase complex OS=Brassica oleracea var. oleracea OX=109376 PE=3 SV=1	0.790858	0.878071	0.914687	1.01859	1.1087	1.28909	1.322	0.0273272
BraA03g036380.3C	238	Pectinesterase OS=Brassica rapa subsp. pekinensis OX=51351 PE=3 SV=1				1
BraA03g037900.3C	67	S-adenosylmethionine synthase OS=Brassica campestris OX=3711 GN=BRARA_C03640 PE=3 SV=1	0.634416	0.707884	0.463195	1.32597	1.42477	1.44377	2.323	0.00271955
BraA03g037900.3C	222	S-adenosylmethionine synthase OS=Brassica campestris OX=3711 GN=BRARA_C03640 PE=3 SV=1	0.817205	0.434131		1.32635	1.42231		2.197	0.119579
BraA03g038160.3C	245	Glutamine synthetase OS=Brassica napus OX=3708 GN=GLN1.3 PE=2 SV=1	0.525513		0.688619	1.27263	1.51816	0.995078	2.079	0.0304764
BraA03g039350.3C	170	BnaC03g41590D protein OS=Brassica napus OX=3708 GN=BnaC03g41590D PE=4 SV=1	0.57352	0.702581	0.410318	1.42471	1.30065	1.58821	2.558	0.0045538
BraA03g039350.3C	304	BnaC03g41590D protein OS=Brassica napus OX=3708 GN=BnaC03g41590D PE=4 SV=1	0.65678			1.22771	1.19229	0.923213	1.697
BraA03g040980.3C	127	Glutathione reductase OS=Brassica oleracea var. oleracea OX=109376 GN=106336031 PE=3 SV=1	0.728023				0.959107	1.31287	1.56
BraA03g041010.3C	239	BnaA05g10360D protein OS=Brassica napus OX=3708 GN=BnaA05g10360D PE=3 SV=1	1.25428	0.580055		0.824331	1.32558	1.01575	1.151	0.606334
BraA03g041010.3C	394	BnaA05g10360D protein OS=Brassica napus OX=3708 GN=BnaA05g10360D PE=3 SV=1	0.886955	0.871556	0.707584	1.17455	1.13883	1.22052	1.433	0.00839058
BraA03g041010.3C	307	BnaA05g10360D protein OS=Brassica napus OX=3708 GN=BnaA05g10360D PE=3 SV=1	0.834516	0.955958	0.856	1.18897	1.13563	1.02892	1.267	0.0165579
BraA03g041010.3C	272	BnaA05g10360D protein OS=Brassica napus OX=3708 GN=BnaA05g10360D PE=3 SV=1	0.541672	0.73923	1.36011	0.968421	1.45395	0.936611	1.272	0.388668
BraA03g042060.3C	795	Aconitate hydratase OS=Brassica napus OX=3708 GN=BnaC03g74450D PE=3 SV=1	0.543368	1.09102		1.24158	0.962494	1.16154	1.373	0.274288
BraA03g042060.3C	135	Aconitate hydratase OS=Brassica napus OX=3708 GN=BnaC03g74450D PE=3 SV=1	0.809708	1.14313	0.54069	1.30181	1.5252	0.679457	1.406	0.371428
BraA03g042060.3C	173	Aconitate hydratase OS=Brassica napus OX=3708 GN=BnaC03g74450D PE=3 SV=1	0.515297	0.802588	0.706936	1.29718	1.28104	1.39696	1.963	0.00681375
BraA03g042060.3C	805	Aconitate hydratase OS=Brassica napus OX=3708 GN=BnaC03g74450D PE=3 SV=1	0.811864	0.777209	0.865715	1.2628	0.898425	1.38398	1.444	0.0597537
BraA03g042060.3C	158	Aconitate hydratase OS=Brassica napus OX=3708 GN=BnaC03g74450D PE=3 SV=1	0.835319	0.722589	0.829457	1.01411	1.20003	1.39849	1.513	0.0172874
BraA03g042060.3C	180	Aconitate hydratase OS=Brassica napus OX=3708 GN=BnaC03g74450D PE=3 SV=1	0.562545	0.728537	0.641545	1.81615	1.07952	1.1717	2.105	0.0153322
BraA03g042060.3C	862	Aconitate hydratase OS=Brassica napus OX=3708 GN=BnaC03g74450D PE=3 SV=1		0.958844		0.983986	0.838009	1.21916	1.057
BraA03g042200.3C	142	Enoyl-[acyl-carrier protein] reductase OS=Brassica napus OX=3708 GN=enrB1 PE=2 SV=1	0.685163	0.856881	0.0732461	1.52602	1.62661	1.23208	2.715	0.146237
BraA03g042340.3C	223	Alanine--glyoxylate transaminase OS=Brassica campestris OX=3711 GN=BRAA03T13629Z PE=3 SV=1	1.14621	0.962589	0.897564	0.951613	1.04203		0.995	0.992862
BraA03g042340.3C	295	Alanine--glyoxylate transaminase OS=Brassica campestris OX=3711 GN=BRAA03T13629Z PE=3 SV=1	0.740544	1.06587	1.01996	1.08083	1.10002	0.992772	1.123	0.344355
BraA03g042340.3C	201	Alanine--glyoxylate transaminase OS=Brassica campestris OX=3711 GN=BRAA03T13629Z PE=3 SV=1		1.14222	0.857782
BraA03g042340.3C	344	Alanine--glyoxylate transaminase OS=Brassica campestris OX=3711 GN=BRAA03T13629Z PE=3 SV=1	0.895815	0.982125	1.25955	1.10031	0.879146	0.883053	0.912	0.528602
BraA03g043560.3C	68	Succinate--CoA ligase [ADP-forming] subunit alpha, mitochondrial OS=Brassica rapa subsp. pekinensis OX=51351 PE=3 SV=1
BraA03g044370.3C	267	Pentose-5-phosphate 3-epimerase OS=Brassica campestris OX=3711 GN=BRAA03T13823Z PE=3 SV=1	0.614579	0.640169	1.16353	1.13013	1.26981	1.18178	1.481	0.105069
BraA03g044370.3C	161	Pentose-5-phosphate 3-epimerase OS=Brassica campestris OX=3711 GN=BRAA03T13823Z PE=3 SV=1	0.525622	0.772537	0.720154	1.34619	1.31078	1.32472	1.973	0.00428863
BraA03g046230.3C	380	BnaC07g32980D protein OS=Brassica napus OX=3708 GN=BnaC07g32980D PE=4 SV=1					1.09067	0.909335
BraA03g051830.3C	393	Heat shock protein 70-1 OS=Brassica napus OX=3708 GN=HSP70-1 PE=3 SV=1	0.828987	0.914998	0.940567	1.0412	1.04631	1.22794	1.235	0.0342864
BraA03g051830.3C	319	Heat shock protein 70-1 OS=Brassica napus OX=3708 GN=HSP70-1 PE=3 SV=1	0.861472	0.780577		0.886632	1.2299	1.24142	1.363	0.135441
BraA03g051830.3C	517	Heat shock protein 70-1 OS=Brassica napus OX=3708 GN=HSP70-1 PE=3 SV=1	0.791164	0.83401	0.74521	1.08535	1.30752	1.23675	1.531	0.00269913
BraA03g051830.3C	633	Heat shock protein 70-1 OS=Brassica napus OX=3708 GN=HSP70-1 PE=3 SV=1	0.595468	1.06229		1.27055	1.12168	0.950008	1.344	0.265318
BraA03g051830.3C	638	Heat shock protein 70-1 OS=Brassica napus OX=3708 GN=HSP70-1 PE=3 SV=1	0.681472	0.792531		1.34046	1.17504	1.01049	1.595	0.030428
BraA03g051830.3C	311	Heat shock protein 70-1 OS=Brassica napus OX=3708 GN=HSP70-1 PE=3 SV=1
BraA03g051830.3C	561	Heat shock protein 70-1 OS=Brassica napus OX=3708 GN=HSP70-1 PE=3 SV=1	0.784187	1.22594	0.678813	1.13061	1.11333	1.06711	1.231	0.249528
BraA03g051830.3C	333	Heat shock protein 70-1 OS=Brassica napus OX=3708 GN=HSP70-1 PE=3 SV=1
BraA03g051830.3C	125	Heat shock protein 70-1 OS=Brassica napus OX=3708 GN=HSP70-1 PE=3 SV=1	0.744612	0.799806	0.966264	1.26958	1.24734	0.972403	1.39	0.0474112
BraA03g051830.3C	155	Heat shock protein 70-1 OS=Brassica napus OX=3708 GN=HSP70-1 PE=3 SV=1	1.20817	1.22433		0.770028	0.734987	1.06248	0.704	0.0924185
BraA03g051830.3C	613	Heat shock protein 70-1 OS=Brassica napus OX=3708 GN=HSP70-1 PE=3 SV=1	0.6383	1.46381	0.660503	1.26278	0.912832	1.06177	1.172	0.470844
BraA03g051830.3C	140	Heat shock protein 70-1 OS=Brassica napus OX=3708 GN=HSP70-1 PE=3 SV=1	0.678928		0.699794	1.34863	1.27265		1.901	0.00258393
BraA03g051830.3C	114	Heat shock protein 70-1 OS=Brassica napus OX=3708 GN=HSP70-1 PE=3 SV=1	1.07309	1.16218	0.859126	0.956184	1.15502	0.794398	0.939	0.660943
BraA03g051830.3C	310	Heat shock protein 70-1 OS=Brassica napus OX=3708 GN=HSP70-1 PE=3 SV=1	0.601029	1.08821		1.47191	0.799592	1.03926	1.307	0.444016
BraA03g052090.3C	257	Citrulline--aspartate ligase OS=Brassica campestris OX=3711 GN=BRARA_K01479 PE=3 SV=1	0.833061	0.759642	0.834967	1.09977	1.28557	1.18699	1.472	0.00215482
BraA03g052090.3C	182	Citrulline--aspartate ligase OS=Brassica campestris OX=3711 GN=BRARA_K01479 PE=3 SV=1		0.806154	1.154	0.848419	1.02339	1.16803	1.034	0.834733
BraA03g052090.3C	442	Citrulline--aspartate ligase OS=Brassica campestris OX=3711 GN=BRARA_K01479 PE=3 SV=1	0.712044	0.967127	0.971148	1.03586	1.03841	1.27541	1.264	0.125026
BraA03g053330.3C	253	GrpE protein homolog OS=Brassica rapa subsp. pekinensis OX=51351 PE=3 SV=1			1
BraA03g055520.3C	404	Plasma membrane ATPase OS=Brassica campestris OX=3711 GN=BRAA03T15011Z PE=3 SV=1
BraA03g058810.3C	179	TF-B3 domain-containing protein OS=Brassica rapa subsp. pekinensis OX=51351 PE=4 SV=1
BraA03g059190.3C	439	Catalase OS=Brassica campestris OX=3711 GN=BRAA03T15406Z PE=3 SV=1	0.853314	0.674088	0.811798	1.29627	1.12308	1.24145	1.565	0.00564964
BraA03g059190.3C	237	Catalase OS=Brassica campestris OX=3711 GN=BRAA03T15406Z PE=3 SV=1	0.838755	0.778601		1.16302	0.85631	1.36332	1.394	0.175558
BraA03g059190.3C	426	Catalase OS=Brassica campestris OX=3711 GN=BRAA03T15406Z PE=3 SV=1	0.655001			1.11957	1.35634	0.869096	1.702
BraA03g065010.3C	4	MLO-like protein OS=Brassica rapa subsp. pekinensis OX=51351 GN=MLO PE=3 SV=1	0.985351	1.25763	1.00674	1.02048		0.729798	0.808	0.262055
BraA04g000050.3C	234	Ribosomal protein OS=Brassica rapa subsp. pekinensis OX=51351 PE=3 SV=1	0.914439	0.831851	1.26856	0.940272	1.12061	0.924272	0.99	0.983796
BraA04g000230.3C	104	Ribosome-recycling factor, chloroplastic OS=Brassica campestris OX=3711 GN=BRARA_D00022 PE=3 SV=1	1.24162	0.937463		0.900125	0.920796		0.836	0.351577
BraA04g000230.3C	165	Ribosome-recycling factor, chloroplastic OS=Brassica campestris OX=3711 GN=BRARA_D00022 PE=3 SV=1	0.704887	0.969995	0.812621	1.15841	1.15124	1.20285	1.412	0.019339
BraA04g000270.3C	175	Epimerase domain-containing protein OS=Brassica campestris OX=3711 GN=BRAA04T15745Z PE=4 SV=1		1.36186	0.962355		1.06682	0.608967	0.721	0.398737
BraA04g000270.3C	206	Epimerase domain-containing protein OS=Brassica campestris OX=3711 GN=BRAA04T15745Z PE=4 SV=1	0.664749	0.829575	0.801925	1.45491	1.39501	0.853828	1.613	0.0690618
BraA04g000270.3C	367	Epimerase domain-containing protein OS=Brassica campestris OX=3711 GN=BRAA04T15745Z PE=4 SV=1	0.79556	0.904571	0.775098	1.32124	1.00761	1.19593	1.424	0.0193891
BraA04g000270.3C	326	Epimerase domain-containing protein OS=Brassica campestris OX=3711 GN=BRAA04T15745Z PE=4 SV=1	0.65422		1.1404	1.27946	0.851534	1.07439	1.191	0.495302
BraA04g000270.3C	375	Epimerase domain-containing protein OS=Brassica campestris OX=3711 GN=BRAA04T15745Z PE=4 SV=1	0.936028	0.751436	1.14069	1.14519	1.08863	0.938023	1.122	0.403648
BraA04g001550.3C	305	Transketolase OS=Brassica rapa subsp. pekinensis OX=51351 PE=3 SV=1	0.605694	0.866561	1.50574	1.03712	1.19273	0.792156	1.015	0.81748
BraA04g001550.3C	468	Transketolase OS=Brassica rapa subsp. pekinensis OX=51351 PE=3 SV=1	0.782427	0.85674	1.01001	1.17219	1.17864		1.331	0.0566547
BraA04g001550.3C	315	Transketolase OS=Brassica rapa subsp. pekinensis OX=51351 PE=3 SV=1		0.867401	0.806931	1.2203	1.34915	0.756218	1.324	0.358048
BraA04g001550.3C	375	Transketolase OS=Brassica rapa subsp. pekinensis OX=51351 PE=3 SV=1	0.501977	1.08312	1.27402	1.26479	1.04362	0.832486	1.099	0.647495
BraA04g001550.3C	594	Transketolase OS=Brassica rapa subsp. pekinensis OX=51351 PE=3 SV=1	0.770262	0.797452	1.53352	1.1459	0.765591	0.987281	0.935	0.917289
BraA04g001550.3C	327	Transketolase OS=Brassica rapa subsp. pekinensis OX=51351 PE=3 SV=1	0.807817	0.748203	0.943461	1.30102	1.24287	0.956631	1.4	0.0474009
BraA04g004360.3C	92	BnaA09g35380D protein OS=Brassica napus OX=3708 GN=BnaA09g35380D PE=3 SV=1	0.945203	0.838551	0.907881	1.11217	1.0878	1.1084	1.229	0.00442445
BraA04g004470.3C	200	Protein kinase domain-containing protein OS=Brassica oleracea var. oleracea OX=109376 PE=4 SV=1		0.575623		1.31007	1.11431		2.106
BraA04g004600.3C	4	Triosephosphate isomerase OS=Brassica rapa subsp. chinensis OX=93385 PE=2 SV=1	0.69943	1.02861	0.672308	1.32587	1.16895	1.10483	1.5	0.0446933
BraA04g004600.3C	70	Triosephosphate isomerase OS=Brassica rapa subsp. chinensis OX=93385 PE=2 SV=1		0.927009		1.07299			1.157
BraA04g004600.3C	195	Triosephosphate isomerase OS=Brassica rapa subsp. chinensis OX=93385 PE=2 SV=1		0.513722	0.412386	1.2065	1.75376	1.11363	2.933	0.0127612
BraA04g004720.3C	147	PsbP domain-containing protein OS=Brassica rapa subsp. pekinensis OX=51351 PE=4 SV=1	0.835261	0.905868	0.848324	1.17911	1.01871	1.21273	1.317	0.0100913
BraA04g004720.3C	148	PsbP domain-containing protein OS=Brassica rapa subsp. pekinensis OX=51351 PE=4 SV=1		0.843543	0.937667	1.19435	1.19771	0.826729	1.205	0.36787
BraA04g005440.3C	262	Peptidase A1 domain-containing protein OS=Brassica rapa subsp. pekinensis OX=51351 PE=4 SV=1	0.824769	0.761607	0.718334	1.14747	1.11133	1.4365	1.603	0.00659795
BraA04g007070.3C	116	ATP synthase subunit d, mitochondrial OS=Brassica rapa subsp. pekinensis OX=51351 PE=3 SV=1	0.520523	0.888844	0.686158	1.19868	1.7058		2.079	0.0533774
BraA04g007070.3C	119	ATP synthase subunit d, mitochondrial OS=Brassica rapa subsp. pekinensis OX=51351 PE=3 SV=1	1.11692	0.701651	0.898239	1.12978	1.17433	0.979077	1.208	0.232417
BraA04g007070.3C	90	ATP synthase subunit d, mitochondrial OS=Brassica rapa subsp. pekinensis OX=51351 PE=3 SV=1	0.622392	1.30362	0.856101	1.37849	0.906222	0.933168	1.157	0.532926
BraA04g007070.3C	100	ATP synthase subunit d, mitochondrial OS=Brassica rapa subsp. pekinensis OX=51351 PE=3 SV=1	0.625962	0.887574	0.911418	1.26134	1.33393	0.979779	1.474	0.0627912
BraA04g007070.3C	136	ATP synthase subunit d, mitochondrial OS=Brassica rapa subsp. pekinensis OX=51351 PE=3 SV=1	0.483437	1.0497		1.22031	1.00124	1.24531	1.508	0.211531
BraA04g007070.3C	7	ATP synthase subunit d, mitochondrial OS=Brassica rapa subsp. pekinensis OX=51351 PE=3 SV=1	0.627367	0.879577	0.707102		1.2831	1.50285	1.887	0.0197145
BraA04g007070.3C	14	ATP synthase subunit d, mitochondrial OS=Brassica rapa subsp. pekinensis OX=51351 PE=3 SV=1	0.602872	0.803385	0.821191	1.1941	1.35388	1.22457	1.694	0.00741713
BraA04g007070.3C	149	ATP synthase subunit d, mitochondrial OS=Brassica rapa subsp. pekinensis OX=51351 PE=3 SV=1	0.794717	0.721854	1.113	1.41061	0.870703	1.08912	1.282	0.267373
BraA04g007110.3C	462	Dihydrolipoamide acetyltransferase component of pyruvate dehydrogenase complex OS=Brassica rapa subsp. pekinensis OX=51351 PE=3 SV=1	0.811838	1.10328	1.15256	0.983897	1.08708	0.861348	0.956	0.783687
BraA04g007110.3C	533	Dihydrolipoamide acetyltransferase component of pyruvate dehydrogenase complex OS=Brassica rapa subsp. pekinensis OX=51351 PE=3 SV=1	0.604836	0.972014	0.97399	1.31741	1.00703	1.12473	1.352	0.144953
BraA04g008150.3C	7	Adenosylhomocysteinase OS=Brassica rapa subsp. pekinensis OX=51351 PE=3 SV=1	0.8151	0.772945	0.767003	1.12465	1.03896	1.48134	1.548	0.0176112
BraA04g008150.3C	446	Adenosylhomocysteinase OS=Brassica rapa subsp. pekinensis OX=51351 PE=3 SV=1	0.678543	0.600181		1.2878	1.22765	1.20583	1.94	0.00105201
BraA04g008150.3C	454	Adenosylhomocysteinase OS=Brassica rapa subsp. pekinensis OX=51351 PE=3 SV=1	1.12954	0.50914	0.851812	1.04838	1.37848	1.08264	1.409	0.194665
BraA04g008150.3C	237	Adenosylhomocysteinase OS=Brassica rapa subsp. pekinensis OX=51351 PE=3 SV=1	0.862021	0.764033	1.20813	1.19602	1.19757	0.772232	1.117	0.612809
BraA04g008150.3C	441	Adenosylhomocysteinase OS=Brassica rapa subsp. pekinensis OX=51351 PE=3 SV=1	0.677757	0.992498	1.02853	1.22758	1.08145	0.992185	1.223	0.218343
BraA04g008760.3C	346	BnaCnng45560D protein OS=Brassica napus OX=3708 GN=BnaCnng45560D PE=4 SV=1	0.753484		0.626816	1.19106	1.23337	1.19527	1.748	0.0040316
BraA04g008760.3C	281	BnaCnng45560D protein OS=Brassica napus OX=3708 GN=BnaCnng45560D PE=4 SV=1	0.772354	0.821078	0.840835	1.07144	1.43156	1.06273	1.465	0.0211862
BraA04g009580.3C	173	Glutamine synthetase OS=Brassica campestris OX=3711 GN=BRAA04T16642Z PE=3 SV=1	0.915884	1.05268	1.24543	1.30581	1.4362	0.0440007	0.867	0.480915
BraA04g009580.3C	323	Glutamine synthetase OS=Brassica campestris OX=3711 GN=BRAA04T16642Z PE=3 SV=1	0.835302	0.840375	0.730176	1.44066	1.02473	1.12875	1.494	0.0241832
BraA04g009580.3C	324	Glutamine synthetase OS=Brassica campestris OX=3711 GN=BRAA04T16642Z PE=3 SV=1	1.14192	0.9241	0.689047	1.34236	0.819944	1.08263	1.178	0.46581
BraA04g009580.3C	162	Glutamine synthetase OS=Brassica campestris OX=3711 GN=BRAA04T16642Z PE=3 SV=1		0.915013			1.28132	0.803662	1.139
BraA04g009580.3C	382	Glutamine synthetase OS=Brassica campestris OX=3711 GN=BRAA04T16642Z PE=3 SV=1	1.14896	0.773029	0.82328	1.08272	1.02556	1.14645	1.186	0.219583
BraA04g009580.3C	351	Glutamine synthetase OS=Brassica campestris OX=3711 GN=BRAA04T16642Z PE=3 SV=1	0.78547	0.911074	0.702772	1.51715	1.08353		1.626	0.0571553
BraA04g009580.3C	98	Glutamine synthetase OS=Brassica campestris OX=3711 GN=BRAA04T16642Z PE=3 SV=1	1.17591	0.835685	0.667544	1.23014	1.05394	1.03678	1.24	0.23993
BraA04g009580.3C	69	Glutamine synthetase OS=Brassica campestris OX=3711 GN=BRAA04T16642Z PE=3 SV=1		0.3315			1.17231	1.49619	4.025
BraA04g009980.3C	131	Phosphoglycolate phosphatase OS=Brassica campestris OX=3711 GN=BRARA_I02007 PE=3 SV=1	0.692263	0.644444	0.973556	1.03369	1.31184	1.34421	1.597	0.0349327
BraA04g010460.3C	272	Glutamine synthetase OS=Brassica rapa subsp. pekinensis OX=51351 PE=3 SV=1	0.716424	0.72334	0.760891	1.24882	1.2241	1.32642	1.726	5.73831e-05
BraA04g011050.3C	146	Ribulose bisphosphate carboxylase small subunit OS=Brassica rapa subsp. chinensis OX=93385 GN=BcRUBP PE=2 SV=1	0.717825	1.06865	0.949421	1.1378	1.13609	0.990214	1.193	0.211934
BraA04g011050.3C	66	Ribulose bisphosphate carboxylase small subunit OS=Brassica rapa subsp. chinensis OX=93385 GN=BcRUBP PE=2 SV=1	0.696898	1.12193	0.963898	1.00381	0.794953	1.41851	1.156	0.569564
BraA04g011050.3C	140	Ribulose bisphosphate carboxylase small subunit OS=Brassica rapa subsp. chinensis OX=93385 GN=BcRUBP PE=2 SV=1	0.509842	1.09056	1.50078	0.79161	1.14336	0.963852	0.935	0.967071
BraA04g011050.3C	92	Ribulose bisphosphate carboxylase small subunit OS=Brassica rapa subsp. chinensis OX=93385 GN=BcRUBP PE=2 SV=1		1.73214	1.39815		0.329436	0.540274	0.278	0.0400953
BraA04g011050.3C	126	Ribulose bisphosphate carboxylase small subunit OS=Brassica rapa subsp. chinensis OX=93385 GN=BcRUBP PE=2 SV=1		1.25078	1.08616	1.01496	0.886016	0.762082	0.76	0.100828
BraA04g012870.3C	30	Glutaredoxin domain-containing protein OS=Brassica rapa subsp. pekinensis OX=51351 PE=3 SV=1	0.398879	0.522503	0.561648	1.44992	1.5223	1.54475	3.046	0.000446002
BraA04g014860.3C	146	Ribulose bisphosphate carboxylase small subunit OS=Brassica campestris OX=3711 GN=BRARA_D01185 PE=3 SV=1	0.717825	1.06865	0.949421	1.1378	1.13609	0.990214	1.193	0.211934
BraA04g014860.3C	140	Ribulose bisphosphate carboxylase small subunit OS=Brassica campestris OX=3711 GN=BRARA_D01185 PE=3 SV=1	0.639903	0.668104	1.49222	0.750739	1.44903		1.178	0.686766
BraA04g015400.3C	168	Chloroplast triosephosphate isomerase OS=Brassica rapa subsp. chinensis OX=93385 PE=2 SV=1	0.614942	0.899039			1.22797	1.25805	1.642	0.11415
BraA04g015400.3C	146	Chloroplast triosephosphate isomerase OS=Brassica rapa subsp. chinensis OX=93385 PE=2 SV=1	0.740197	0.815178		1.12101	1.24457	1.07904	1.476	0.0096591
BraA04g015400.3C	162	Chloroplast triosephosphate isomerase OS=Brassica rapa subsp. chinensis OX=93385 PE=2 SV=1	0.551669	0.500501		1.62094	1.32543	1.00146	2.501	0.0163729
BraA04g015400.3C	278	Chloroplast triosephosphate isomerase OS=Brassica rapa subsp. chinensis OX=93385 PE=2 SV=1		0.855692		1.23564	0.870172	1.0385	1.225
BraA04g015400.3C	287	Chloroplast triosephosphate isomerase OS=Brassica rapa subsp. chinensis OX=93385 PE=2 SV=1	1.03673		0.852977	1.08019	0.969202	1.0609	1.097	0.337086
BraA04g015630.3C	353	Fructose-bisphosphate aldolase OS=Brassica campestris OX=3711 GN=BRARA_D01260 PE=3 SV=1	0.759754	1.03893	0.785248	1.13028	1.12068	1.16511	1.322	0.0444484
BraA04g015960.3C	105	Uncharacterized protein	0.774276	0.650426	0.851244	1.17267	1.13222	1.41916	1.636	0.00946844
BraA04g015960.3C	113	Uncharacterized protein	0.757354	0.927128	0.740389	1.28028	1.33964	0.955206	1.474	0.0402414
BraA04g015960.3C	190	Uncharacterized protein	0.931654		0.984868	1.0434		1.04008	1.087	0.0945735
BraA04g015960.3C	94	Uncharacterized protein	0.79161	0.879356		1.34151	0.980125	1.0074	1.328	0.135302
BraA04g017380.3C	105	Uncharacterized protein	0.802811			0.932275	1.26491		1.368
BraA04g019790.3C	538	AB hydrolase-1 domain-containing protein OS=Brassica rapa subsp. pekinensis OX=51351 PE=3 SV=1	0.646227		0.884589		1.304	1.16519	1.613	0.0993652
BraA04g019790.3C	614	AB hydrolase-1 domain-containing protein OS=Brassica rapa subsp. pekinensis OX=51351 PE=3 SV=1	0.614195	0.76073	0.487736	1.36978	1.43023	1.33733	2.221	0.00330357
BraA04g019900.3C	34	Uncharacterized protein	0.611847	0.649307	0.921719	1.33213	1.25888	1.22612	1.749	0.0115199
BraA04g020160.3C	176	Superoxide dismutase [Cu-Zn] OS=Brassica rapa subsp. pekinensis OX=51351 PE=3 SV=1	0.510249	0.697796	0.800722	1.78679	1.20444		2.234	0.0383315
BraA04g020550.3C	42	Histone H2B OS=Brassica rapa subsp. pekinensis OX=51351 PE=3 SV=1	0.902118	0.761052	0.787829	1.06194	1.33337	1.15369	1.448	0.0119899
BraA04g022100.3C	87	Glutathione transferase OS=Brassica campestris OX=3711 GN=BRAA04T17883Z PE=3 SV=1	0.953688	1.09143		1.00571	1.15786	0.791318	0.963	0.776028
BraA04g022190.3C	171	Aspartate aminotransferase OS=Brassica campestris OX=3711 GN=BRAA04T17893Z PE=3 SV=1	0.71867	0.563279	0.660073	1.16813	1.1267	1.76315	2.09	0.0108876
BraA04g022190.3C	273	Aspartate aminotransferase OS=Brassica campestris OX=3711 GN=BRAA04T17893Z PE=3 SV=1	0.853274	1.0986	0.596402	0.996842	1.5527	0.902179	1.355	0.278275
BraA04g022190.3C	299	Aspartate aminotransferase OS=Brassica campestris OX=3711 GN=BRAA04T17893Z PE=3 SV=1	0.799883	0.910771	0.701197	1.33497	1.24508	1.0081	1.488	0.0249817
BraA04g022710.3C	7	BnaA05g11280D protein OS=Brassica napus OX=3708 GN=BnaA05g11280D PE=4 SV=1				0.824384	1.25588	0.91974
BraA04g023730.3C	148	BnaC04g43510D protein OS=Brassica napus OX=3708 GN=BnaC04g43510D PE=3 SV=1	0.71453	0.77077	1.36871	1.10457	0.961053	1.08037	1.102	0.541236
BraA04g023730.3C	129	BnaC04g43510D protein OS=Brassica napus OX=3708 GN=BnaC04g43510D PE=3 SV=1		0.654735		1.14094	1.16021	1.04412	1.703
BraA04g023730.3C	156	BnaC04g43510D protein OS=Brassica napus OX=3708 GN=BnaC04g43510D PE=3 SV=1				0.777629	1.17535	1.04703
BraA04g023730.3C	52	BnaC04g43510D protein OS=Brassica napus OX=3708 GN=BnaC04g43510D PE=3 SV=1	1.09639	0.75494	0.81647	0.940388	1.42262	0.969187	1.249	0.282594
BraA04g024140.3C	44	Epimerase domain-containing protein OS=Brassica rapa subsp. pekinensis OX=51351 PE=4 SV=1	0.779847	0.728789	0.873779	1.36118	1.07207	1.18433	1.518	0.00884364
BraA04g024330.3C	189	S5 DRBM domain-containing protein OS=Brassica rapa subsp. pekinensis OX=51351 PE=3 SV=1	0.63376	0.933978		1.22619	1.20664	0.999432	1.46	0.100915
BraA04g024660.3C	28	BnaA04g20170D protein OS=Brassica napus OX=3708 GN=BnaA04g20170D PE=4 SV=1	0.678574	0.625201	0.906337	1.34446	0.838442	1.60699	1.715	0.0827264
BraA04g026020.3C	8	Phosphopyruvate hydratase OS=Brassica campestris OX=3711 GN=BRARA_D02228 PE=3 SV=1	0.747664	0.834396	0.873892	1.22832	1.23707	1.07866	1.443	0.00464131
BraA04g026020.3C	61	Phosphopyruvate hydratase OS=Brassica campestris OX=3711 GN=BRARA_D02228 PE=3 SV=1		0.640257		1.10391	1.10553	1.1503	1.749
BraA04g026020.3C	204	Phosphopyruvate hydratase OS=Brassica campestris OX=3711 GN=BRARA_D02228 PE=3 SV=1	0.744787		0.955042	1.04234	0.954229	1.3036	1.294	0.188511
BraA04g026020.3C	238	Phosphopyruvate hydratase OS=Brassica campestris OX=3711 GN=BRARA_D02228 PE=3 SV=1	0.722891	0.532537		1.18017	1.38769	1.17672	1.988	0.0138257
BraA04g026350.3C	150	BnaA07g37730D protein OS=Brassica napus OX=3708 GN=BnaA07g37730D PE=4 SV=1	0.571267	0.684038		1.49302	1.31861	0.933058	1.989	0.0402282
BraA04g027940.3C	218	ATPase_AAA_core domain-containing protein OS=Brassica campestris OX=3711 GN=BRARA_D02409 PE=4 SV=1	0.825026	0.935778		1.24221	1.03005	0.966933	1.226	0.160263
BraA04g027940.3C	368	ATPase_AAA_core domain-containing protein OS=Brassica campestris OX=3711 GN=BRARA_D02409 PE=4 SV=1	0.727199	0.881602	0.747282	1.18051	1.2929	1.17051	1.547	0.00298021
BraA04g027940.3C	171	ATPase_AAA_core domain-containing protein OS=Brassica campestris OX=3711 GN=BRARA_D02409 PE=4 SV=1	0.921629	1.04271	0.931495	0.957386	1.00905	1.13773	1.072	0.349012
BraA04g027940.3C	359	ATPase_AAA_core domain-containing protein OS=Brassica campestris OX=3711 GN=BRARA_D02409 PE=4 SV=1				0.917443	0.946754	1.1358
BraA04g027940.3C	167	ATPase_AAA_core domain-containing protein OS=Brassica campestris OX=3711 GN=BRARA_D02409 PE=4 SV=1	0.817711	1.04779	0.719415	0.751244		1.66384	1.401	0.467517
BraA04g029700.3C	74	Rhodanese domain-containing protein OS=Brassica campestris OX=3711 GN=BRAA04T18663Z PE=4 SV=1	0.874007	0.743732		1.23283		1.14943	1.473	0.0473821
BraA04g029700.3C	58	Rhodanese domain-containing protein OS=Brassica campestris OX=3711 GN=BRAA04T18663Z PE=4 SV=1	1.18247	0.817535
BraA04g031460.3C	289	Cysteine synthase OS=Brassica rapa subsp. pekinensis OX=51351 PE=3 SV=1	0.801835	1.13529	1.122	1.06399	0.975582	0.901291	0.961	0.824595
BraA04g031460.3C	284	Cysteine synthase OS=Brassica rapa subsp. pekinensis OX=51351 PE=3 SV=1	0.853034	1.02352	0.970204		1.13626	1.01698	1.135	0.213786
BraA05g000400.3C	454	Kinesin motor domain-containing protein OS=Brassica oleracea OX=3712 GN=BOLC4T21676H PE=3 SV=1	0.785793	0.813311		1.00625	1.25331	1.14134	1.418	0.0253623
BraA05g000400.3C	193	Kinesin motor domain-containing protein OS=Brassica oleracea OX=3712 GN=BOLC4T21676H PE=3 SV=1	1.01503	0.761467	1.23749		0.962665	1.02335	0.988	0.970544
BraA05g000400.3C	267	Kinesin motor domain-containing protein OS=Brassica oleracea OX=3712 GN=BOLC4T21676H PE=3 SV=1	0.849896	0.956662		1.10255	1.0308	1.06009	1.178	0.0471305
BraA05g000460.3C	350	Protein disulfide-isomerase OS=Brassica rapa subsp. pekinensis OX=51351 PE=3 SV=1				1.01223	1.08981	0.897954
BraA05g002510.3C	224	S5 DRBM domain-containing protein OS=Brassica campestris OX=3711 GN=BRAA05T19251Z PE=3 SV=1				1.01391	1.23416	0.751934
BraA05g002510.3C	67	S5 DRBM domain-containing protein OS=Brassica campestris OX=3711 GN=BRAA05T19251Z PE=3 SV=1	0.862603	0.796431	0.707409	1.19393	0.964952	1.47467	1.535	0.0368181
BraA05g002510.3C	180	S5 DRBM domain-containing protein OS=Brassica campestris OX=3711 GN=BRAA05T19251Z PE=3 SV=1	1.04113	0.565728	0.752234	1.35295	1.14848	1.13947	1.543	0.0669278
BraA05g005100.3C	19	Ribosomal_S13_N domain-containing protein OS=Brassica campestris OX=3711 GN=BRAA04T18837Z PE=3 SV=1	0.866936	0.85688	0.804713	0.827019	1.42592	1.21853	1.373	0.148318
BraA05g005100.3C	9	Ribosomal_S13_N domain-containing protein OS=Brassica campestris OX=3711 GN=BRAA04T18837Z PE=3 SV=1	0.57613	0.551821	0.948924	1.50953	1.173	1.2406	1.889	0.0252937
BraA05g005220.3C	515	FHA domain-containing protein OS=Brassica campestris OX=3711 GN=BRARA_E00508 PE=4 SV=1	1.14366	0.819519	0.917363	1.063	0.824443	1.23201	1.083	0.645311
BraA05g005590.3C	4	Aquaporin OS=Brassica campestris OX=3711 GN=PIP1b1 PE=2 SV=1	0.91094	0.798251	0.962321	1.21384	1.11766	0.99699	1.246	0.0508231
BraA05g005590.3C	14	Aquaporin OS=Brassica campestris OX=3711 GN=PIP1b1 PE=2 SV=1	0.753912	0.688216	0.865228	1.32502	1.29156	1.07607	1.6	0.00728958
BraA05g006030.3C	244	Chlorophyll a-b binding protein, chloroplastic OS=Brassica rapa subsp. pekinensis OX=51351 PE=3 SV=1	0.967916	0.67761	0.799448	0.996263	1.55876		1.568	0.134023
BraA05g006030.3C	215	Chlorophyll a-b binding protein, chloroplastic OS=Brassica rapa subsp. pekinensis OX=51351 PE=3 SV=1	1.13203	1.11892		1.0622	0.886463	0.800392	0.814	0.141042
BraA05g006330.3C	325	ATPase_AAA_core domain-containing protein OS=Brassica campestris OX=3711 GN=BRAA05T19634Z PE=4 SV=1	0.627659	0.757248	0.643039	1.38163	1.52818	1.06224	1.959	0.00575378
BraA05g007110.3C	98	Non-specific lipid-transfer protein OS=Brassica rapa subsp. pekinensis OX=51351 PE=2 SV=1	0.613838	0.608176	0.528218	1.4387	1.48913	1.32194	2.428	0.000122175
BraA05g007110.3C	107	Non-specific lipid-transfer protein OS=Brassica rapa subsp. pekinensis OX=51351 PE=2 SV=1					1
BraA05g007900.3C	249	NAD(P)-bd_dom domain-containing protein OS=Brassica rapa subsp. pekinensis OX=51351 PE=4 SV=1	0.623366	0.797518	0.734592	1.38541	1.09679	1.36233	1.784	0.00519675
BraA05g007900.3C	190	NAD(P)-bd_dom domain-containing protein OS=Brassica rapa subsp. pekinensis OX=51351 PE=4 SV=1	0.486096	0.638737	0.826919	1.49395	1.4184	1.1359	2.074	0.0129985
BraA05g008480.3C	364	S-adenosylmethionine synthase OS=Brassica campestris OX=3711 GN=BRAA05T19861Z PE=3 SV=1	0.808	0.909539	0.983266	0.971659	1.25299	1.07455	1.222	0.101525
BraA05g009750.3C	214	PAP_fibrillin domain-containing protein OS=Brassica rapa subsp. pekinensis OX=51351 PE=3 SV=1	0.718882	0.846769		0.993139	1.39343	1.04778	1.462	0.0876499
BraA05g009850.3C	153	Glycine cleavage system H protein OS=Brassica rapa subsp. pekinensis OX=51351 PE=3 SV=1	0.800567	0.958478	0.952289	1.1762	1.11497	0.997498	1.213	0.0638593
BraA05g009850.3C	149	Glycine cleavage system H protein OS=Brassica rapa subsp. pekinensis OX=51351 PE=3 SV=1	0.992378	0.84771	1.19262	1.25157	0.93377	0.781953	0.978	0.86278
BraA05g010700.3C	37	Chlorophyll a-b binding protein, chloroplastic OS=Brassica napus OX=3708 GN=BnaA05g09410D PE=3 SV=1	0.649869	0.823839	0.812118	1.41636	1.148	1.14981	1.625	0.00940332
BraA05g010700.3C	40	Chlorophyll a-b binding protein, chloroplastic OS=Brassica napus OX=3708 GN=BnaA05g09410D PE=3 SV=1	0.652	0.749966	0.936492	1.69335	1.14949	0.8187	1.566	0.151545
BraA05g011580.3C	387	BnaA05g10360D protein OS=Brassica napus OX=3708 GN=BnaA05g10360D PE=3 SV=1	0.784264	0.832004	1.41481		0.914395	1.05453	0.974	0.974974
BraA05g011580.3C	163	BnaA05g10360D protein OS=Brassica napus OX=3708 GN=BnaA05g10360D PE=3 SV=1	0.707782	0.82668	1.28665	1.19696	1.18249	0.79944	1.127	0.575
BraA05g011580.3C	412	BnaA05g10360D protein OS=Brassica napus OX=3708 GN=BnaA05g10360D PE=3 SV=1	0.818196			1.07428	0.96962	1.1379	1.296
BraA05g011580.3C	98	BnaA05g10360D protein OS=Brassica napus OX=3708 GN=BnaA05g10360D PE=3 SV=1	0.867804	0.700936	0.905905	1.24126	1.13975	1.14434	1.425	0.0129074
BraA05g011580.3C	308	BnaA05g10360D protein OS=Brassica napus OX=3708 GN=BnaA05g10360D PE=3 SV=1	0.496259			1.12574	1.24624	1.13176	2.353
BraA05g011580.3C	273	BnaA05g10360D protein OS=Brassica napus OX=3708 GN=BnaA05g10360D PE=3 SV=1	0.800259	0.768887	0.899109	1.20882	1.23224	1.09068	1.431	0.00399468
BraA05g012260.3C	109	VOC domain-containing protein OS=Brassica campestris OX=3711 GN=BRARA_E01165 PE=4 SV=1	0.598662	0.799829	1.01428	0.930459	1.49939	1.15738	1.487	0.123227
BraA05g012680.3C	146	BnaA05g10730D protein OS=Brassica napus OX=3708 GN=BnaA05g10730D PE=4 SV=1				1.19303	0.540372	1.2666
BraA05g013100.3C	75	KH type-2 domain-containing protein OS=Brassica rapa subsp. pekinensis OX=51351 PE=3 SV=1	0.747992			1.06302	1.15897	1.03002	1.449
BraA05g013100.3C	90	KH type-2 domain-containing protein OS=Brassica rapa subsp. pekinensis OX=51351 PE=3 SV=1		0.768333	1.3397	0.891972			0.846
BraA05g013100.3C	62	KH type-2 domain-containing protein OS=Brassica rapa subsp. pekinensis OX=51351 PE=3 SV=1	0.860518	0.665303	0.930208	1.14436	1.22092	1.17869	1.443	0.0216941
BraA05g013100.3C	108	KH type-2 domain-containing protein OS=Brassica rapa subsp. pekinensis OX=51351 PE=3 SV=1		0.746023	1.03064			1.22333	1.377
BraA05g014050.3C	371	[Acyl-carrier-protein] S-malonyltransferase OS=Brassica rapa subsp. pekinensis OX=51351 PE=4 SV=1	0.938996	0.743522	1.06389		1.20164	1.05195	1.231	0.230943
BraA05g018190.3C	316	BnaA07g25210D protein OS=Brassica napus OX=3708 GN=BnaA07g25210D PE=4 SV=1	0.977893	0.892169	0.60407	0.984469	1.33298	1.20842	1.425	0.100448
BraA05g020320.3C	4	Non-specific serine/threonine protein kinase OS=Brassica napus OX=3708 GN=BnaA05g17520D PE=3 SV=1			1
BraA05g021620.3C	131	Annexin OS=Brassica rapa subsp. rapa OX=51350 PE=2 SV=1				0.94102	1.05898
BraA05g021620.3C	257	Annexin OS=Brassica rapa subsp. rapa OX=51350 PE=2 SV=1				0.900698	1.10706	0.992242
BraA05g021620.3C	198	Annexin OS=Brassica rapa subsp. rapa OX=51350 PE=2 SV=1				1.02581	1.06198	0.912207
BraA05g022300.3C	23	BnaC06g07900D protein OS=Brassica napus OX=3708 GN=BnaC06g07900D PE=3 SV=1		0.438358		1.16853	1.31677	1.07635	2.708
BraA05g023170.3C	157	Glycine cleavage system H protein OS=Brassica rapa subsp. pekinensis OX=51351 PE=3 SV=1	0.800567	0.958478	0.952289	1.1762	1.11497	0.997498	1.213	0.0638593
BraA05g023170.3C	139	Glycine cleavage system H protein OS=Brassica rapa subsp. pekinensis OX=51351 PE=3 SV=1	0.765211	1.01986	0.847596	1.02818	1.07671	1.26245	1.279	0.0756072
BraA05g023170.3C	153	Glycine cleavage system H protein OS=Brassica rapa subsp. pekinensis OX=51351 PE=3 SV=1	0.730794	0.764596	1.15596	1.359	0.861695	1.12796	1.263	0.29254
BraA05g025100.3C	403	BnaCnng33690D protein OS=Brassica napus OX=3708 GN=BnaCnng33690D PE=3 SV=1	0.795237	0.68937			1.25735	1.25805	1.694	0.0176955
BraA05g026520.3C	22	Histone H2A OS=Brassica oleracea var. oleracea OX=109376 GN=106292868 PE=3 SV=1	0.814648		1.18535
BraA05g028520.3C	115	Actin2.1 OS=Brassica napus OX=3708 PE=2 SV=1	1.07606	1.05847	0.659276	1.03064	1.17554		1.185	0.435159
BraA05g028880.3C	398	Peptidase A1 domain-containing protein OS=Brassica rapa subsp. pekinensis OX=51351 PE=4 SV=1		0.587197	0.780828		1.56166	1.07032	1.924	0.111837
BraA05g028880.3C	225	Peptidase A1 domain-containing protein OS=Brassica rapa subsp. pekinensis OX=51351 PE=4 SV=1		0.458725		0.833113	1.77867	0.929489	2.573
BraA05g030240.3C	459	Dihydrolipoyl dehydrogenase OS=Brassica rapa subsp. pekinensis OX=51351 PE=3 SV=1	0.70057	0.930878	0.881275	1.37227	1.00845	1.10655	1.388	0.0606651
BraA05g030240.3C	163	Dihydrolipoyl dehydrogenase OS=Brassica rapa subsp. pekinensis OX=51351 PE=3 SV=1	0.635566	0.856642		1.12878	1.08034	1.29867	1.567	0.040777
BraA05g030240.3C	208	Dihydrolipoyl dehydrogenase OS=Brassica rapa subsp. pekinensis OX=51351 PE=3 SV=1	0.792197	0.846172	0.871234	0.99527	1.35451	1.14062	1.391	0.026017
BraA05g030240.3C	362	Dihydrolipoyl dehydrogenase OS=Brassica rapa subsp. pekinensis OX=51351 PE=3 SV=1	0.813299	0.809623		1.18113	1.06996	1.12599	1.387	0.00303856
BraA05g030240.3C	439	Dihydrolipoyl dehydrogenase OS=Brassica rapa subsp. pekinensis OX=51351 PE=3 SV=1	1.90653	0.786676	0.98001		0.896043	0.430737	0.542	0.262176
BraA05g030240.3C	307	Dihydrolipoyl dehydrogenase OS=Brassica rapa subsp. pekinensis OX=51351 PE=3 SV=1						1
BraA05g030690.3C	4	BnaC01g43710D protein OS=Brassica napus OX=3708 GN=BnaC01g43710D PE=3 SV=1				1.11286	1.0659	0.821238
BraA05g030700.3C	7	Myrosinase-binding protein OS=Brassica napus OX=3708 PE=2 SV=1				1.13787	0.84777	1.01436
BraA05g031740.3C	140	Thioredoxin domain-containing protein OS=Brassica rapa subsp. pekinensis OX=51351 PE=4 SV=1	0.948121	0.953564	0.734743	1.03666	1.0046	1.3223	1.276	0.117597
BraA05g031740.3C	170	Thioredoxin domain-containing protein OS=Brassica rapa subsp. pekinensis OX=51351 PE=4 SV=1	0.55597			1.15839	0.991048	1.29459	2.065
BraA05g032630.3C	132	(S)-2-hydroxy-acid oxidase OS=Brassica oleracea var. oleracea OX=109376 GN=106295477 PE=3 SV=1	0.88721		1.64226		0.887463	0.583063	0.581	0.299315
BraA05g035000.3C	1198	TRAF-type domain-containing protein OS=Brassica rapa subsp. pekinensis OX=51351 PE=3 SV=1	0.932697		0.610169	1.14671	0.707739	1.60269	1.494	0.362317
BraA05g035880.3C	88	Superoxide dismutase OS=Brassica rapa subsp. pekinensis OX=51351 PE=3 SV=1	0.542003	1.12683	0.798187	1.34863	1.26856	0.915798	1.432	0.184724
BraA05g035880.3C	215	Superoxide dismutase OS=Brassica rapa subsp. pekinensis OX=51351 PE=3 SV=1			1.13934			0.860655	0.755
BraA05g036400.3C	440	Glycerol-3-phosphate dehydrogenase OS=Brassica rapa subsp. pekinensis OX=51351 PE=3 SV=1	0.580207		0.964051	0.802502	1.6253	1.02794	1.492	0.320763
BraA05g037360.3C	219	Chlorophyll a-b binding protein, chloroplastic OS=Brassica campestris OX=3711 GN=BRARA_E03123 PE=3 SV=1				1.14009		0.859912
BraA05g037360.3C	212	Chlorophyll a-b binding protein, chloroplastic OS=Brassica campestris OX=3711 GN=BRARA_E03123 PE=3 SV=1	0.64068	0.50073	0.878719	1.44441	1.18764	1.34782	1.97	0.0152848
BraA05g037360.3C	47	Chlorophyll a-b binding protein, chloroplastic OS=Brassica campestris OX=3711 GN=BRARA_E03123 PE=3 SV=1	0.981005	0.714793	0.974123	1.25691	1.21151	0.861663	1.247	0.243425
BraA05g037360.3C	242	Chlorophyll a-b binding protein, chloroplastic OS=Brassica campestris OX=3711 GN=BRARA_E03123 PE=3 SV=1	0.813529	0.891354	0.726519	1.08259	1.0734	1.41261	1.468	0.0245895
BraA05g037360.3C	232	Chlorophyll a-b binding protein, chloroplastic OS=Brassica campestris OX=3711 GN=BRARA_E03123 PE=3 SV=1		0.269939		1.96226		0.767797	5.057
BraA05g037360.3C	233	Chlorophyll a-b binding protein, chloroplastic OS=Brassica campestris OX=3711 GN=BRARA_E03123 PE=3 SV=1	0.770129	1.02103	0.643014	0.949875	1.27613	1.33982	1.465	0.0867912
BraA05g037360.3C	38	Chlorophyll a-b binding protein, chloroplastic OS=Brassica campestris OX=3711 GN=BRARA_E03123 PE=3 SV=1	0.742782	0.772725	0.86305	1.26393	1.22612	1.13139	1.523	0.00164383
BraA05g037360.3C	118	Chlorophyll a-b binding protein, chloroplastic OS=Brassica campestris OX=3711 GN=BRARA_E03123 PE=3 SV=1		0.75173		1.24827			1.661
BraA05g037680.3C	410	Phosphoglycerate mutase (2,3-diphosphoglycerate-independent) OS=Brassica rapa subsp. pekinensis OX=51351 PE=3 SV=1	0.613655	0.538242	1.07082	1.26027	1.07005	1.44696	1.699	0.067139
BraA05g038200.3C	114	BnaC03g75350D protein OS=Brassica napus OX=3708 GN=BnaC03g75350D PE=4 SV=1	0.88499	0.789412	0.966947	1.20325	1.00777	1.14763	1.272	0.0381885
BraA05g039280.3C	148	Glutaredoxin-dependent peroxiredoxin OS=Brassica rapa subsp. pekinensis OX=51351 PE=3 SV=1	0.805351	0.71978	1.14265	1.26742	1.11385	0.950944	1.249	0.219891
BraA05g039280.3C	50	Glutaredoxin-dependent peroxiredoxin OS=Brassica rapa subsp. pekinensis OX=51351 PE=3 SV=1		0.899662		1.04155	1.32453	0.734258	1.149
BraA05g039280.3C	103	Glutaredoxin-dependent peroxiredoxin OS=Brassica rapa subsp. pekinensis OX=51351 PE=3 SV=1	0.491183	0.782101		1.44272	1.16839	1.1156	1.951	0.0417392
BraA05g040340.3C	100	Ribose-5-phosphate isomerase OS=Brassica rapa subsp. pekinensis OX=51351 PE=3 SV=1	1.04446		1.08359	1.02351	0.833678	1.01476	0.9	0.298342
BraA05g040590.3C	129	Peptidylprolyl isomerase OS=Brassica campestris OX=3711 GN=BRARA_E03659 PE=4 SV=1	0.728447		0.984521	0.934591	1.37653	0.975915	1.279	0.30052
BraA05g040650.3C	87	V-type proton ATPase subunit G OS=Brassica rapa subsp. pekinensis OX=51351 PE=3 SV=1		0.561268	0.393272	1.38732	1.51511	1.14303	2.825	0.00869267
BraA05g040650.3C	60	V-type proton ATPase subunit G OS=Brassica rapa subsp. pekinensis OX=51351 PE=3 SV=1		0.487734		1.5381	0.976799	0.997364	2.4
BraA05g041630.3C	218	PKS_ER domain-containing protein OS=Brassica campestris OX=3711 GN=BRASC90T46701Z PE=4 SV=1					1.12259	0.87741
BraA05g041630.3C	276	PKS_ER domain-containing protein OS=Brassica campestris OX=3711 GN=BRASC90T46701Z PE=4 SV=1	0.437458	0.385257	0.737161	1.75216	1.49453	1.19343	2.846	0.0091573
BraA05g041630.3C	336	PKS_ER domain-containing protein OS=Brassica campestris OX=3711 GN=BRASC90T46701Z PE=4 SV=1					0.942924	1.05708
BraA05g041780.3C	234	UTP--glucose-1-phosphate uridylyltransferase OS=Brassica campestris OX=3711 GN=BRARA_E03526 PE=3 SV=1			1.04291	0.844014	1.11307		0.938
BraA05g041780.3C	256	UTP--glucose-1-phosphate uridylyltransferase OS=Brassica campestris OX=3711 GN=BRARA_E03526 PE=3 SV=1	0.407898		0.670691	0.949656	1.27074	1.70101	2.424	0.0529133
BraA05g041780.3C	401	UTP--glucose-1-phosphate uridylyltransferase OS=Brassica campestris OX=3711 GN=BRARA_E03526 PE=3 SV=1	0.560333	0.677008		0.802621	1.15202	1.80801	2.027	0.125752
BraA05g042370.3C	7	Glyceraldehyde-3-phosphate dehydrogenase OS=Brassica campestris OX=3711 GN=BRARA_E03464 PE=3 SV=1	0.814803	0.781937	0.785866	1.43448		1.18291	1.648	0.00675971
BraA06g000770.3C	456	Acetyltransferase component of pyruvate dehydrogenase complex OS=Brassica campestris OX=3711 GN=BRAA06T23257Z PE=3 SV=1	0.267112	1.21092		0.809938	1.21364	1.49838	1.589	0.337947
BraA06g000770.3C	379	Acetyltransferase component of pyruvate dehydrogenase complex OS=Brassica campestris OX=3711 GN=BRAA06T23257Z PE=3 SV=1	0.783483	0.897353	1.13378	1.17512	0.925554	1.08471	1.132	0.367402
BraA06g000940.3C	75	Epithiospecifier protein OS=Brassica oleracea var. italica OX=36774 PE=2 SV=1	0.596649	0.658629	0.723785	1.74998	1.27803	0.992934	2.032	0.0167265
BraA06g000940.3C	15	Epithiospecifier protein OS=Brassica oleracea var. italica OX=36774 PE=2 SV=1	1.16172				0.838284		0.722
BraA06g001420.3C	383	ThiJ-like protein OS=Brassica rapa subsp. pekinensis OX=51351 GN=TJLP1 PE=2 SV=1	0.750326		0.566988	1.2221	1.34878	1.11181	1.864	0.0157255
BraA06g002280.3C	1337	BnaC03g78020D protein OS=Brassica napus OX=3708 GN=BnaC03g78020D PE=3 SV=1		0.876825		1.12318			1.281
BraA06g002280.3C	1343	BnaC03g78020D protein OS=Brassica napus OX=3708 GN=BnaC03g78020D PE=3 SV=1	0.972187	0.800289	1.00574	1.26101	0.960775		1.2	0.284799
BraA06g002280.3C	747	BnaC03g78020D protein OS=Brassica napus OX=3708 GN=BnaC03g78020D PE=3 SV=1	0.448776	0.598214	0.934849	1.35543	1.37434	1.28839	2.027	0.0246627
BraA06g002280.3C	143	BnaC03g78020D protein OS=Brassica napus OX=3708 GN=BnaC03g78020D PE=3 SV=1	0.589845			0.959904	1.47111	0.979136	1.927
BraA06g002280.3C	665	BnaC03g78020D protein OS=Brassica napus OX=3708 GN=BnaC03g78020D PE=3 SV=1	0.654792	0.411578		1.49374	1.43989		2.751	0.0467853
BraA06g004320.3C	59	Putative GH3-like protein OS=Brassica juncea OX=3707 GN=GH3.1 PE=2 SV=1	0.734211	1.15076	1.07093	1.22078	0.928787	0.894528	1.03	0.834186
BraA06g004510.3C	320	BnaC09g15160D protein OS=Brassica napus OX=3708 GN=BnaC09g15160D PE=4 SV=1	1.05201			0.821762		1.12623	0.926
BraA06g004870.3C	68	Dihydrolipoyl dehydrogenase OS=Brassica rapa subsp. pekinensis OX=51351 PE=3 SV=1	0.820141		0.779749	0.981557	1.30933	1.10922	1.417	0.0523506
BraA06g004870.3C	74	Dihydrolipoyl dehydrogenase OS=Brassica rapa subsp. pekinensis OX=51351 PE=3 SV=1		0.6019	0.816106	1.17275	1.21476	1.19448	1.684	0.0186117
BraA06g004870.3C	379	Dihydrolipoyl dehydrogenase OS=Brassica rapa subsp. pekinensis OX=51351 PE=3 SV=1	0.904055	0.76392		0.888622	1.25483	1.18857	1.332	0.163584
BraA06g004870.3C	144	Dihydrolipoyl dehydrogenase OS=Brassica rapa subsp. pekinensis OX=51351 PE=3 SV=1	0.883945	0.861114	0.946255	1.08157	1.15899	1.06813	1.229	0.00548147
BraA06g004870.3C	189	Dihydrolipoyl dehydrogenase OS=Brassica rapa subsp. pekinensis OX=51351 PE=3 SV=1	0.469029	1.00939	1.20129	1.02942	0.984486	1.30639	1.239	0.403722
BraA06g004870.3C	199	Dihydrolipoyl dehydrogenase OS=Brassica rapa subsp. pekinensis OX=51351 PE=3 SV=1	0.728284	0.896305	0.8129	1.11868	1.1667	1.27713	1.462	0.00596202
BraA06g004870.3C	429	Dihydrolipoyl dehydrogenase OS=Brassica rapa subsp. pekinensis OX=51351 PE=3 SV=1	0.701658	0.893227	0.79808	1.10507	1.06666	1.43531	1.507	0.0253577
BraA06g004870.3C	104	Dihydrolipoyl dehydrogenase OS=Brassica rapa subsp. pekinensis OX=51351 PE=3 SV=1				0.795526	1.20447
BraA06g004870.3C	133	Dihydrolipoyl dehydrogenase OS=Brassica rapa subsp. pekinensis OX=51351 PE=3 SV=1	0.794964	0.819182	1.01886	1.2887	1.05668	1.02162	1.279	0.0815664
BraA06g004870.3C	176	Dihydrolipoyl dehydrogenase OS=Brassica rapa subsp. pekinensis OX=51351 PE=3 SV=1		0.890551		1.06687	1.04258		1.184
BraA06g004870.3C	178	Dihydrolipoyl dehydrogenase OS=Brassica rapa subsp. pekinensis OX=51351 PE=3 SV=1	0.792197	0.846172	0.871234	0.99527	1.35451	1.14062	1.391	0.026017
BraA06g004870.3C	332	Dihydrolipoyl dehydrogenase OS=Brassica rapa subsp. pekinensis OX=51351 PE=3 SV=1	1.0331		0.966899
BraA06g004870.3C	215	Dihydrolipoyl dehydrogenase OS=Brassica rapa subsp. pekinensis OX=51351 PE=3 SV=1	0.931294	0.747528	0.775994	0.9806	1.35409	1.21049	1.444	0.0354853
BraA06g004870.3C	147	Dihydrolipoyl dehydrogenase OS=Brassica rapa subsp. pekinensis OX=51351 PE=3 SV=1	0.915711	0.780648	0.859681	1.08096	1.11086	1.25215	1.347	0.0099803
BraA06g004870.3C	152	Dihydrolipoyl dehydrogenase OS=Brassica rapa subsp. pekinensis OX=51351 PE=3 SV=1	0.602907	0.88798	0.947293	1.13182	1.20642	1.22358	1.461	0.0499684
BraA06g004870.3C	409	Dihydrolipoyl dehydrogenase OS=Brassica rapa subsp. pekinensis OX=51351 PE=3 SV=1	1.90653	0.786676	0.98001		0.896043	0.430737	0.542	0.262176
BraA06g004870.3C	277	Dihydrolipoyl dehydrogenase OS=Brassica rapa subsp. pekinensis OX=51351 PE=3 SV=1	0.864196	0.859801	0.9589	1.02396	1.09096	1.20218	1.236	0.0227133
BraA06g004870.3C	403	Dihydrolipoyl dehydrogenase OS=Brassica rapa subsp. pekinensis OX=51351 PE=3 SV=1	0.789459	0.955587		0.787962		1.46699	1.292	0.579032
BraA06g005140.3C	162	L-ascorbate peroxidase OS=Brassica rapa subsp. pekinensis OX=51351 PE=3 SV=1	0.437103	0.55689	1.06226	1.60672	1.25843	1.07859	1.918	0.0699306
BraA06g005140.3C	70	L-ascorbate peroxidase OS=Brassica rapa subsp. pekinensis OX=51351 PE=3 SV=1	0.303482			1.71011	1.05704	0.929374	4.06
BraA06g005140.3C	176	L-ascorbate peroxidase OS=Brassica rapa subsp. pekinensis OX=51351 PE=3 SV=1		1
BraA06g006230.3C	290	Epimerase domain-containing protein OS=Brassica rapa subsp. pekinensis OX=51351 PE=4 SV=1	0.835032	0.897667	0.99926	1.2765	0.991156	1.00039	1.196	0.148555
BraA06g006230.3C	190	Epimerase domain-containing protein OS=Brassica rapa subsp. pekinensis OX=51351 PE=4 SV=1	1.05034	0.959749	0.95804	0.86454	0.98678	1.18055	1.021	0.890368
BraA06g006230.3C	184	Epimerase domain-containing protein OS=Brassica rapa subsp. pekinensis OX=51351 PE=4 SV=1	1.43511	0.993764		0.851285	0.818055	0.901788	0.706	0.100649
BraA06g006530.3C	9	BnaCnng19790D protein OS=Brassica napus OX=3708 GN=BnaCnng19790D PE=4 SV=1	0.658595	0.782389		1.44643	1.11259		1.776	0.0682787
BraA06g006530.3C	278	BnaCnng19790D protein OS=Brassica napus OX=3708 GN=BnaCnng19790D PE=4 SV=1	0.825699	0.811113	0.822566	1.33426	1.15485	1.05151	1.44	0.00662622
BraA06g006530.3C	388	BnaCnng19790D protein OS=Brassica napus OX=3708 GN=BnaCnng19790D PE=4 SV=1	0.648879			1.35112			2.082
BraA06g009580.3C	291	Fe2OG dioxygenase domain-containing protein OS=Brassica campestris OX=3711 GN=BRAA06T24134Z PE=3 SV=1	0.709493	0.616321	0.861872	1.07506	1.50964	1.22761	1.743	0.0160651
BraA06g009730.3C	198	Glyceraldehyde-3-phosphate dehydrogenase OS=Brassica campestris OX=3711 GN=BRARA_F00897 PE=3 SV=1	0.565442	0.618847	0.515795	1.75773	1.5518	0.99039	2.529	0.00772535
BraA06g009730.3C	219	Glyceraldehyde-3-phosphate dehydrogenase OS=Brassica campestris OX=3711 GN=BRARA_F00897 PE=3 SV=1	0.849319	0.70747	0.713996	1.2366	1.39385	1.09877	1.642	0.00550762
BraA06g009730.3C	223	Glyceraldehyde-3-phosphate dehydrogenase OS=Brassica campestris OX=3711 GN=BRARA_F00897 PE=3 SV=1	1
BraA06g009730.3C	263	Glyceraldehyde-3-phosphate dehydrogenase OS=Brassica campestris OX=3711 GN=BRARA_F00897 PE=3 SV=1				0.99334		1.00666
BraA06g009730.3C	273	Glyceraldehyde-3-phosphate dehydrogenase OS=Brassica campestris OX=3711 GN=BRARA_F00897 PE=3 SV=1	0.812818	0.828532	0.594805	1.18818	1.57566		1.854	0.0380004
BraA06g009730.3C	122	Glyceraldehyde-3-phosphate dehydrogenase OS=Brassica campestris OX=3711 GN=BRARA_F00897 PE=3 SV=1	0.733205	0.751586	0.861807	1.15056	1.38259	1.12025	1.557	0.00605972
BraA06g009730.3C	255	Glyceraldehyde-3-phosphate dehydrogenase OS=Brassica campestris OX=3711 GN=BRARA_F00897 PE=3 SV=1	0.79581	0.601022	0.686476	1.49989		1.4168	2.1	0.00597466
BraA06g009730.3C	64	Glyceraldehyde-3-phosphate dehydrogenase OS=Brassica campestris OX=3711 GN=BRARA_F00897 PE=3 SV=1	0.785609	0.962294	0.710188	1.19218	1.34973		1.551	0.0372141
BraA06g009730.3C	7	Glyceraldehyde-3-phosphate dehydrogenase OS=Brassica campestris OX=3711 GN=BRARA_F00897 PE=3 SV=1		0.902393	0.749632	0.991101	1.62945	0.727426	1.351	0.481731
BraA06g009730.3C	337	Glyceraldehyde-3-phosphate dehydrogenase OS=Brassica campestris OX=3711 GN=BRARA_F00897 PE=3 SV=1			1.03686	1.03217	1.12648	0.804482	0.953
BraA06g009730.3C	59	Glyceraldehyde-3-phosphate dehydrogenase OS=Brassica campestris OX=3711 GN=BRARA_F00897 PE=3 SV=1	0.725738	1.00536	1.02337	1.11158	1.03945	1.09449	1.178	0.196815
BraA06g011900.3C	220	Chlorophyll a-b binding protein, chloroplastic OS=Brassica rapa subsp. pekinensis OX=51351 PE=3 SV=1	0.718787	0.714951	1.01826	1.52982	1.13103	0.887151	1.447	0.141623
BraA06g011900.3C	96	Chlorophyll a-b binding protein, chloroplastic OS=Brassica rapa subsp. pekinensis OX=51351 PE=3 SV=1	1.19141		0.623715	1.35273	1.13426	0.697888	1.17	0.659333
BraA06g011900.3C	208	Chlorophyll a-b binding protein, chloroplastic OS=Brassica rapa subsp. pekinensis OX=51351 PE=3 SV=1	0.46258		0.899257		1.63816		2.406
BraA06g011900.3C	55	Chlorophyll a-b binding protein, chloroplastic OS=Brassica rapa subsp. pekinensis OX=51351 PE=3 SV=1	0.659397	0.791197		1.26107	1.28627	1.00207	1.631	0.0291884
BraA06g011900.3C	230	Chlorophyll a-b binding protein, chloroplastic OS=Brassica rapa subsp. pekinensis OX=51351 PE=3 SV=1	0.967916	0.67761	0.799448	0.996263	1.55876		1.568	0.134023
BraA06g012750.3C	140	ACT domain-containing protein OS=Brassica campestris OX=3711 GN=BRARA_F01177 PE=4 SV=1	0.716799	0.687915	0.815966	1.33728	1.08219	1.35985	1.702	0.00413286
BraA06g012750.3C	135	ACT domain-containing protein OS=Brassica campestris OX=3711 GN=BRARA_F01177 PE=4 SV=1	0.834217			1.33609	0.709911	1.11978	1.265
BraA06g012750.3C	250	ACT domain-containing protein OS=Brassica campestris OX=3711 GN=BRARA_F01177 PE=4 SV=1	0.539627	0.775932	1.04372	1.32908	1.10656	1.20509	1.543	0.0778766
BraA06g013810.3C	8	Guanine nucleotide-binding protein subunit beta-like protein OS=Brassica napus OX=3708 GN=GB1 PE=2 SV=1	0.998788	0.745459	1.26844	0.976446	1.1985	0.812362	0.992	0.99133
BraA06g013810.3C	50	Guanine nucleotide-binding protein subunit beta-like protein OS=Brassica napus OX=3708 GN=GB1 PE=2 SV=1
BraA06g015150.3C	162	GST N-terminal domain-containing protein OS=Brassica rapa subsp. pekinensis OX=51351 PE=3 SV=1		0.451778			1.25585	1.29237	2.82
BraA06g015150.3C	90	GST N-terminal domain-containing protein OS=Brassica rapa subsp. pekinensis OX=51351 PE=3 SV=1					1
BraA06g015150.3C	210	GST N-terminal domain-containing protein OS=Brassica rapa subsp. pekinensis OX=51351 PE=3 SV=1	0.496173	0.666459		1.36305	1.23192	1.2424	2.2	0.00653996
BraA06g018330.3C	495	BnaA06g19000D protein OS=Brassica napus OX=3708 GN=BnaA06g19000D PE=4 SV=1			1
BraA06g018570.3C	161	BnaA06g16580D protein OS=Brassica napus OX=3708 GN=BnaA06g16580D PE=4 SV=1	0.744555	1.19007	0.737246	1.15133	1.26895	0.907848	1.246	0.274714
BraA06g018570.3C	106	BnaA06g16580D protein OS=Brassica napus OX=3708 GN=BnaA06g16580D PE=4 SV=1		0.721839	1.41562	0.963259	1.18903	0.710252	0.893	0.817735
BraA06g018570.3C	153	BnaA06g16580D protein OS=Brassica napus OX=3708 GN=BnaA06g16580D PE=4 SV=1	1.07422					0.925784	0.862
BraA06g018870.3C	456	Aldedh domain-containing protein OS=Brassica rapa subsp. pekinensis OX=51351 PE=3 SV=1	0.796451	1.04115	0.755508	1.26548	1.13612	1.00529	1.314	0.080059
BraA06g018870.3C	386	Aldedh domain-containing protein OS=Brassica rapa subsp. pekinensis OX=51351 PE=3 SV=1	0.889062	1.10585	0.713966	1.25742	0.93256	1.10115	1.215	0.255094
BraA06g018870.3C	107	Aldedh domain-containing protein OS=Brassica rapa subsp. pekinensis OX=51351 PE=3 SV=1	0.773026	0.583837		0.9222	1.62573	1.09521	1.79	0.101192
BraA06g018870.3C	375	Aldedh domain-containing protein OS=Brassica rapa subsp. pekinensis OX=51351 PE=3 SV=1		0.748951	0.790126	1.18494	0.994899	1.28108	1.499	0.0269891
BraA06g018870.3C	351	Aldedh domain-containing protein OS=Brassica rapa subsp. pekinensis OX=51351 PE=3 SV=1	0.736456			1.13527	1.18683	0.941449	1.477
BraA06g018870.3C	359	Aldedh domain-containing protein OS=Brassica rapa subsp. pekinensis OX=51351 PE=3 SV=1	0.631869	0.94846	0.655906	1.44027	1.06381	1.25968	1.683	0.0275313
BraA06g019070.3C	547	FAD-binding PCMH-type domain-containing protein OS=Brassica rapa subsp. pekinensis OX=51351 PE=4 SV=1
BraA06g019480.3C	226	Malate dehydrogenase OS=Brassica rapa subsp. pekinensis OX=51351 PE=3 SV=1	0.618452	0.517724	1.25378		1.18615	1.42389	1.638	0.209233
BraA06g019480.3C	383	Malate dehydrogenase OS=Brassica rapa subsp. pekinensis OX=51351 PE=3 SV=1	1.2374	0.469503		1.19166	0.988456	1.11298	1.286	0.398013
BraA06g019480.3C	245	Malate dehydrogenase OS=Brassica rapa subsp. pekinensis OX=51351 PE=3 SV=1	0.758593	0.826115	0.901879	1.3237	1.04958	1.14012	1.413	0.0151545
BraA06g019480.3C	392	Malate dehydrogenase OS=Brassica rapa subsp. pekinensis OX=51351 PE=3 SV=1	0.845812	0.924992		1.24621	0.954555	1.02843	1.216	0.176359
BraA06g019810.3C	78	BnaC03g75130D protein OS=Brassica napus OX=3708 GN=BnaC03g75130D PE=4 SV=1	0.454359	0.793138	0.835853	1.23316	1.31025	1.37324	1.88	0.0280383
BraA06g019810.3C	88	BnaC03g75130D protein OS=Brassica napus OX=3708 GN=BnaC03g75130D PE=4 SV=1	0.767701	0.609139	1.21208	0.964702	1.0634	1.38298	1.318	0.252595
BraA06g019940.3C	624	Alpha-1,4 glucan phosphorylase OS=Brassica rapa subsp. pekinensis OX=51351 PE=3 SV=1			0.914309	1.12687	1.0893	0.869516	1.125
BraA06g019940.3C	117	Alpha-1,4 glucan phosphorylase OS=Brassica rapa subsp. pekinensis OX=51351 PE=3 SV=1	1.14421				0.855788		0.748
BraA06g019940.3C	439	Alpha-1,4 glucan phosphorylase OS=Brassica rapa subsp. pekinensis OX=51351 PE=3 SV=1	0.575496	0.390827	0.746074	0.947221	1.23928	2.1011	2.504	0.0405138
BraA06g019940.3C	240	Alpha-1,4 glucan phosphorylase OS=Brassica rapa subsp. pekinensis OX=51351 PE=3 SV=1	0.957018	0.797059	0.836335	0.973917	1.33885	1.09682	1.316	0.0670005
BraA06g022090.3C	79	BnaA06g20160D protein OS=Brassica napus OX=3708 GN=BnaA06g20160D PE=4 SV=1			1
BraA06g022090.3C	80	BnaA06g20160D protein OS=Brassica napus OX=3708 GN=BnaA06g20160D PE=4 SV=1			1
BraA06g022720.3C	150	BnaCnng17770D protein OS=Brassica napus OX=3708 GN=BnaCnng17770D PE=4 SV=1	0.882531	1.14044	1.21296	0.889019	0.988085	0.886962	0.854	0.222276
BraA06g022900.3C	144	Thioredoxin-dependent peroxiredoxin OS=Brassica rapa subsp. pekinensis OX=51351 PE=4 SV=1	0.933314	0.739726	0.925192	1.30899	1.21659	0.876195	1.309	0.14685
BraA06g022900.3C	91	Thioredoxin-dependent peroxiredoxin OS=Brassica rapa subsp. pekinensis OX=51351 PE=4 SV=1	0.775047	1.05241	0.853291	1.20786	1.24309	0.868308	1.238	0.225963
BraA06g022900.3C	81	Thioredoxin-dependent peroxiredoxin OS=Brassica rapa subsp. pekinensis OX=51351 PE=4 SV=1	0.691814	0.840537	1.16849	1.11431	1.17699	1.00786	1.222	0.236853
BraA06g022900.3C	211	Thioredoxin-dependent peroxiredoxin OS=Brassica rapa subsp. pekinensis OX=51351 PE=4 SV=1		0.798936		1.18382	1.16378	0.853466	1.336
BraA06g022900.3C	127	Thioredoxin-dependent peroxiredoxin OS=Brassica rapa subsp. pekinensis OX=51351 PE=4 SV=1	0.714911	0.871018	0.791483	0.990803	1.17725	1.45454	1.524	0.0298928
BraA06g022900.3C	71	Thioredoxin-dependent peroxiredoxin OS=Brassica rapa subsp. pekinensis OX=51351 PE=4 SV=1	0.805775	0.8431	0.854287	1.20029	1.07727	1.21928	1.397	0.00146456
BraA06g022900.3C	151	Thioredoxin-dependent peroxiredoxin OS=Brassica rapa subsp. pekinensis OX=51351 PE=4 SV=1	0.944211		0.695131	1.1611		1.19956	1.44	0.134552
BraA06g023040.3C	728	BnaC03g60960D protein OS=Brassica napus OX=3708 GN=BnaC03g60960D PE=3 SV=1	0.810113	1.0114	1.02041	1.11838	1.00832	1.03138	1.111	0.249675
BraA06g023040.3C	653	BnaC03g60960D protein OS=Brassica napus OX=3708 GN=BnaC03g60960D PE=3 SV=1	0.915736	1.23262	0.894484	1.10395	0.894809	0.958401	0.972	0.867144
BraA06g023040.3C	610	BnaC03g60960D protein OS=Brassica napus OX=3708 GN=BnaC03g60960D PE=3 SV=1	0.970816	1.18718	1.14894	0.68547	0.894395	1.1132	0.814	0.223278
BraA06g023040.3C	7	BnaC03g60960D protein OS=Brassica napus OX=3708 GN=BnaC03g60960D PE=3 SV=1	0.827906	1.07557	0.865751	0.376425	1.70681	1.14754	1.167	0.975733
BraA06g023070.3C	382	ATP synthase subunit alpha, chloroplastic OS=Brassica rapa subsp. pekinensis OX=51351 GN=atpA PE=3 SV=1	0.84103	0.792967	0.490455	1.53889	1.28957	1.04708	1.824	0.0390393
BraA06g023070.3C	94	ATP synthase subunit alpha, chloroplastic OS=Brassica rapa subsp. pekinensis OX=51351 GN=atpA PE=3 SV=1	0.981181	0.797257	0.915179	1.30051	0.996374	1.0095	1.227	0.13092
BraA06g023070.3C	495	ATP synthase subunit alpha, chloroplastic OS=Brassica rapa subsp. pekinensis OX=51351 GN=atpA PE=3 SV=1	0.703639	0.802651	0.998593	1.29416	1.04772	1.15324	1.395	0.046044
BraA06g023070.3C	266	ATP synthase subunit alpha, chloroplastic OS=Brassica rapa subsp. pekinensis OX=51351 GN=atpA PE=3 SV=1	0.742872			1.32982	0.927308		1.519
BraA06g023070.3C	121	ATP synthase subunit alpha, chloroplastic OS=Brassica rapa subsp. pekinensis OX=51351 GN=atpA PE=3 SV=1		1.08009	1.11463	0.897075	1.28581	0.622395	0.852	0.507215
BraA06g023070.3C	456	ATP synthase subunit alpha, chloroplastic OS=Brassica rapa subsp. pekinensis OX=51351 GN=atpA PE=3 SV=1	0.631547	0.655181	0.996572	1.05489	1.32054	1.34127	1.628	0.0383601
BraA06g023070.3C	491	ATP synthase subunit alpha, chloroplastic OS=Brassica rapa subsp. pekinensis OX=51351 GN=atpA PE=3 SV=1		0.686705	1.11205		1.20125		1.336
BraA06g023070.3C	469	ATP synthase subunit alpha, chloroplastic OS=Brassica rapa subsp. pekinensis OX=51351 GN=atpA PE=3 SV=1	0.862745	0.747783	1.0553	0.967626	1.39876	0.967785	1.251	0.240325
BraA06g023070.3C	480	ATP synthase subunit alpha, chloroplastic OS=Brassica rapa subsp. pekinensis OX=51351 GN=atpA PE=3 SV=1		1.05288	1.38017	0.566944			0.466
BraA06g023070.3C	466	ATP synthase subunit alpha, chloroplastic OS=Brassica rapa subsp. pekinensis OX=51351 GN=atpA PE=3 SV=1	0.797293	0.636407	0.936979	1.0198	1.16715	1.44237	1.531	0.0470173
BraA06g023070.3C	5	ATP synthase subunit alpha, chloroplastic OS=Brassica rapa subsp. pekinensis OX=51351 GN=atpA PE=3 SV=1	1.13625	0.85028	1.20552	0.934962	0.948722	0.924268	0.88	0.339992
BraA06g023850.3C	76	BnaC03g75130D protein OS=Brassica napus OX=3708 GN=BnaC03g75130D PE=4 SV=1	0.50569	0.527406	1.60789	1.23928	1.08799	1.03174	1.272	0.363263
BraA06g026850.3C	173	Nucleoside diphosphate kinase OS=Brassica rapa subsp. pekinensis OX=51351 PE=3 SV=1	0.846342		0.9111	1.0058	1.06076	1.17599	1.23	0.0513341
BraA06g026920.3C	69	ATP:AMP phosphotransferase OS=Brassica napus OX=3708 GN=BnaA06g22680D PE=3 SV=1	0.872824	0.834747	0.630004	1.01117	1.20998	1.44127	1.567	0.0360597
BraA06g026920.3C	188	ATP:AMP phosphotransferase OS=Brassica napus OX=3708 GN=BnaA06g22680D PE=3 SV=1	1.00527	0.539829	0.639721	1.39482	1.26137	1.159	1.746	0.0378049
BraA06g027510.3C	161	BnaA09g06690D protein OS=Brassica napus OX=3708 GN=BnaA09g06690D PE=3 SV=1	0.757236		0.93667	1.08144	1.33263	0.892029	1.301	0.228486
BraA06g027510.3C	139	BnaA09g06690D protein OS=Brassica napus OX=3708 GN=BnaA09g06690D PE=3 SV=1	1.34772	0.882647	0.692616	1.10308	0.826993	1.14694	1.053	0.735841
BraA06g029100.3C	207	Peptidase_M3 domain-containing protein OS=Brassica campestris OX=3711 GN=BRAA06T26170Z PE=3 SV=1	0.459767	1.09822	1.41671	0.896753	1.15329	0.975259	1.017	0.759005
BraA06g029260.3C	573	Oxoglutarate dehydrogenase (succinyl-transferring) OS=Brassica rapa subsp. pekinensis OX=51351 PE=3 SV=1	0.92033	1.47117	0.608501
BraA06g029260.3C	561	Oxoglutarate dehydrogenase (succinyl-transferring) OS=Brassica rapa subsp. pekinensis OX=51351 PE=3 SV=1	0.698201	1.00241	0.963367	1.06925	1.15648	1.1103	1.252	0.112112
BraA06g029260.3C	872	Oxoglutarate dehydrogenase (succinyl-transferring) OS=Brassica rapa subsp. pekinensis OX=51351 PE=3 SV=1	0.598553	0.692564	0.740236	1.30395	1.43171	1.23299	1.954	0.000922889
BraA06g029260.3C	533	Oxoglutarate dehydrogenase (succinyl-transferring) OS=Brassica rapa subsp. pekinensis OX=51351 PE=3 SV=1	0.802555	0.631204	0.61543	1.26177	1.22157	1.46747	1.928	0.00290136
BraA06g029260.3C	592	Oxoglutarate dehydrogenase (succinyl-transferring) OS=Brassica rapa subsp. pekinensis OX=51351 PE=3 SV=1	0.57793	0.715553			1.36447	1.34205	2.092	0.0201086
BraA06g029260.3C	596	Oxoglutarate dehydrogenase (succinyl-transferring) OS=Brassica rapa subsp. pekinensis OX=51351 PE=3 SV=1	0.980488	0.633266	1.18773	1.06344	1.13507		1.177	0.4772
BraA06g029550.3C	194	BnaA06g25010D protein OS=Brassica napus OX=3708 GN=BnaA06g25010D PE=3 SV=1	1.11609	1.01204	0.797676	1.02635		1.04785	1.063	0.619778
BraA06g029550.3C	183	BnaA06g25010D protein OS=Brassica napus OX=3708 GN=BnaA06g25010D PE=3 SV=1	0.980302	0.865423	1.18519	0.959293	1.13137	0.87842	0.98	0.887501
BraA06g029550.3C	63	BnaA06g25010D protein OS=Brassica napus OX=3708 GN=BnaA06g25010D PE=3 SV=1	0.936905	0.853893	0.78606	0.953144	1.29167	1.17833	1.328	0.0542402
BraA06g033820.3C	74	BnaC03g34320D protein OS=Brassica napus OX=3708 GN=BnaC03g34320D PE=3 SV=1	0.762943	0.531195	0.612328	1.19929	1.36605	1.52819	2.147	0.00367159
BraA06g033820.3C	63	BnaC03g34320D protein OS=Brassica napus OX=3708 GN=BnaC03g34320D PE=3 SV=1		0.53914				1.46086	2.71
BraA06g034290.3C	85	40S ribosomal protein S24 OS=Brassica campestris OX=3711 GN=BRAA01T04499Z PE=3 SV=1				1.06451	0.877513	1.05798
BraA06g034520.3C	29	Epimerase domain-containing protein OS=Brassica oleracea var. oleracea OX=109376 PE=4 SV=1	0.812535	0.804751	0.78554	1.51088	1.08629		1.621	0.0320088
BraA06g035930.3C	91	L51_S25_CI-B8 domain-containing protein OS=Brassica oleracea OX=3712 GN=BOLC7T44398H PE=3 SV=1	0.665346	1.04621		1.2738	1.01464		1.337	0.346307
BraA06g036930.3C	227	AAA domain-containing protein OS=Brassica campestris OX=3711 GN=BRAA06T26961Z PE=3 SV=1		1
BraA06g036930.3C	229	AAA domain-containing protein OS=Brassica campestris OX=3711 GN=BRAA06T26961Z PE=3 SV=1		1
BraA06g036930.3C	233	AAA domain-containing protein OS=Brassica campestris OX=3711 GN=BRAA06T26961Z PE=3 SV=1		1
BraA06g036930.3C	234	AAA domain-containing protein OS=Brassica campestris OX=3711 GN=BRAA06T26961Z PE=3 SV=1		1
BraA06g037340.3C	150	BnaA09g02160D protein OS=Brassica napus OX=3708 GN=BnaA09g02160D PE=3 SV=1	0.72895	1.05305	0.722147	1.18214	1.2821	1.03161	1.396	0.0683249
BraA06g037340.3C	153	BnaA09g02160D protein OS=Brassica napus OX=3708 GN=BnaA09g02160D PE=3 SV=1	0.664461	0.901028	0.867197		1.37376	1.19355	1.583	0.0404082
BraA06g037340.3C	161	BnaA09g02160D protein OS=Brassica napus OX=3708 GN=BnaA09g02160D PE=3 SV=1	0.918716	0.621946	1.17287	0.992491	1.112	1.18198	1.211	0.311236
BraA06g037340.3C	169	BnaA09g02160D protein OS=Brassica napus OX=3708 GN=BnaA09g02160D PE=3 SV=1	0.565782			1.26457	1.11453	1.05511	2.023
BraA06g037340.3C	164	BnaA09g02160D protein OS=Brassica napus OX=3708 GN=BnaA09g02160D PE=3 SV=1	0.499356	0.62807	0.885992	1.56823	1.39594	1.02241	1.98	0.0295813
BraA06g037340.3C	139	BnaA09g02160D protein OS=Brassica napus OX=3708 GN=BnaA09g02160D PE=3 SV=1	0.756821	0.785146	0.882157	1.36347	1.22503	0.987376	1.475	0.0223634
BraA06g040670.3C	26	BnaA04g25570D protein OS=Brassica napus OX=3708 GN=BnaA04g25570D PE=3 SV=1				1.02818	0.833972	1.13785
BraA06g040670.3C	14	BnaA04g25570D protein OS=Brassica napus OX=3708 GN=BnaA04g25570D PE=3 SV=1	0.887111	0.698099	0.853552	1.19122	1.35203	1.01799	1.46	0.027066
BraA06g042660.3C	259	BnaC09g19060D protein OS=Brassica napus OX=3708 GN=BnaC09g19060D PE=4 SV=1
BraA06g043050.3C	122	Epithiospecifier protein OS=Brassica rapa subsp. pekinensis OX=51351 GN=ESP PE=2 SV=1	0.522701	0.671485		1.22757	1.31895	1.25929	2.125	0.00434066
BraA06g043050.3C	102	Epithiospecifier protein OS=Brassica rapa subsp. pekinensis OX=51351 GN=ESP PE=2 SV=1	0.77733	0.6881	0.792617	1.23469	1.14059	1.36667	1.657	0.00181686
BraA06g043050.3C	38	Epithiospecifier protein OS=Brassica rapa subsp. pekinensis OX=51351 GN=ESP PE=2 SV=1			0.73226	1.4169	0.927919	0.922926	1.488
BraA06g043050.3C	242	Epithiospecifier protein OS=Brassica rapa subsp. pekinensis OX=51351 GN=ESP PE=2 SV=1	0.452776			1.53114	1.07348	0.942604	2.611
BraA06g043480.3C	230	S-(hydroxymethyl)glutathione dehydrogenase OS=Brassica napus OX=3708 GN=BnaA06g36450D PE=3 SV=1		0.876488		1.33616	1.04757	0.739784	1.188
BraA06g043480.3C	318	S-(hydroxymethyl)glutathione dehydrogenase OS=Brassica napus OX=3708 GN=BnaA06g36450D PE=3 SV=1				1
BraA07g000420.3C	88	Succinate--CoA ligase [ADP-forming] subunit beta, mitochondrial OS=Brassica napus OX=3708 GN=BnaA07g00290D PE=3 SV=1	0.601819	0.874108	1.14723		1.37684		1.575
BraA07g009690.3C	217	PAP_fibrillin domain-containing protein OS=Brassica rapa subsp. pekinensis OX=51351 PE=3 SV=1	0.596324	0.633673	0.69078	1.53532	1.43438	1.10953	2.124	0.00228674
BraA07g009690.3C	83	PAP_fibrillin domain-containing protein OS=Brassica rapa subsp. pekinensis OX=51351 PE=3 SV=1	0.528765			1.30164		1.16959	2.337
BraA07g010780.3C	43	Chlorophyll a-b binding protein, chloroplastic OS=Brassica napus OX=3708 GN=BnaA07g07560D PE=3 SV=1	0.744639	0.767755	0.69653	1.38397	1.10528	1.30183	1.716	0.00182647
BraA07g010800.3C	649	Diadenosine tetraphosphate synthetase OS=Brassica campestris OX=3711 GN=BRARA_K00204 PE=3 SV=1	0.702979	0.816127	0.992259		1.48863		1.778
BraA07g013050.3C	177	BnaA07g36860D protein OS=Brassica napus OX=3708 GN=BnaA07g36860D PE=4 SV=1		0.766509			1.23349		1.609
BraA07g013050.3C	179	BnaA07g36860D protein OS=Brassica napus OX=3708 GN=BnaA07g36860D PE=4 SV=1		0.766509			1.23349		1.609
BraA07g013050.3C	183	BnaA07g36860D protein OS=Brassica napus OX=3708 GN=BnaA07g36860D PE=4 SV=1		0.766509			1.23349		1.609
BraA07g014460.3C	36	Cytochrome c domain-containing protein OS=Brassica campestris OX=3711 GN=BRAA07T29175Z PE=3 SV=1	0.747841	0.754506	0.948339	1.06442	1.19338	1.29152	1.448	0.0176217
BraA07g014460.3C	64	Cytochrome c domain-containing protein OS=Brassica campestris OX=3711 GN=BRAA07T29175Z PE=3 SV=1		1.12725	0.926273		0.946482		0.922
BraA07g015680.3C	125	Catalase OS=Brassica campestris OX=3711 GN=BRAA07T29297Z PE=3 SV=1	0.657194	0.784747	0.805462	1.12199	1.51626	1.11435	1.67	0.0135025
BraA07g015680.3C	5	Catalase OS=Brassica campestris OX=3711 GN=BRAA07T29297Z PE=3 SV=1	0.815157	0.869891	0.798944	1.24025	1.19379	1.08197	1.415	0.00196788
BraA07g015680.3C	481	Catalase OS=Brassica campestris OX=3711 GN=BRAA07T29297Z PE=3 SV=1	0.645056	0.707288	1.21649	1.25264	1.071	1.10752	1.336	0.182137
BraA07g015680.3C	429	Catalase OS=Brassica campestris OX=3711 GN=BRAA07T29297Z PE=3 SV=1				0.936544	1.17697	0.886491
BraA07g015680.3C	227	Catalase OS=Brassica campestris OX=3711 GN=BRAA07T29297Z PE=3 SV=1	0.753529	0.917252	1.03694	0.840139	1.09348	1.35866	1.216	0.330807
BraA07g015680.3C	218	Catalase OS=Brassica campestris OX=3711 GN=BRAA07T29297Z PE=3 SV=1	0.733499	0.855678	0.992482	1.08406	1.22779	1.10649	1.324	0.0397203
BraA07g015870.3C	39	Vacuolar proton pump subunit B OS=Brassica campestris OX=3711 GN=BRAA07T29312Z PE=3 SV=1			0.400203	1.44677	1.20078	0.952251	2.998
BraA07g015870.3C	474	Vacuolar proton pump subunit B OS=Brassica campestris OX=3711 GN=BRAA07T29312Z PE=3 SV=1	0.724473	0.685256	0.886101	1.61925	1.01264	1.07228	1.613	0.0507394
BraA07g015870.3C	437	Vacuolar proton pump subunit B OS=Brassica campestris OX=3711 GN=BRAA07T29312Z PE=3 SV=1	0.56238		0.770764	1.54454	0.800001	1.32232	1.834	0.131122
BraA07g016040.3C	275	Ferredoxin--NADP reductase, chloroplastic OS=Brassica campestris OX=3711 GN=BRARA_G01126 PE=3 SV=1	0.925175	0.0639046	0.921298	1.51745	1.26222	1.30995	2.141	0.225585
BraA07g016040.3C	94	Ferredoxin--NADP reductase, chloroplastic OS=Brassica campestris OX=3711 GN=BRARA_G01126 PE=3 SV=1	0.853318	0.741173	0.967796	1.08903	1.32215	1.02654	1.342	0.0536691
BraA07g016040.3C	75	Ferredoxin--NADP reductase, chloroplastic OS=Brassica campestris OX=3711 GN=BRARA_G01126 PE=3 SV=1	0.704827	0.811014	0.746781	1.27828	1.28368	1.17541	1.652	0.000542514
BraA07g016040.3C	84	Ferredoxin--NADP reductase, chloroplastic OS=Brassica campestris OX=3711 GN=BRARA_G01126 PE=3 SV=1	0.675299	0.598929	0.652613	1.46455	1.20183	1.40678	2.114	0.000440841
BraA07g016040.3C	88	Ferredoxin--NADP reductase, chloroplastic OS=Brassica campestris OX=3711 GN=BRARA_G01126 PE=3 SV=1	0.558355	0.68338	0.660939	1.3046	1.17455	1.61817	2.153	0.00253501
BraA07g017190.3C	163	Succinate dehydrogenase [ubiquinone] flavoprotein subunit, mitochondrial OS=Brassica rapa subsp. pekinensis OX=51351 PE=3 SV=1	0.865928	0.746116	0.733338	1.00562	1.53207	1.11693	1.558	0.0349738
BraA07g017190.3C	463	Succinate dehydrogenase [ubiquinone] flavoprotein subunit, mitochondrial OS=Brassica rapa subsp. pekinensis OX=51351 PE=3 SV=1	0.853445	0.576655	1.28136	1.18392	0.91573	1.18889	1.213	0.387803
BraA07g017190.3C	317	Succinate dehydrogenase [ubiquinone] flavoprotein subunit, mitochondrial OS=Brassica rapa subsp. pekinensis OX=51351 PE=3 SV=1	0.609405			1.06486	1.16946	1.15628	1.855
BraA07g017380.3C	152	BnaC07g16640D protein OS=Brassica napus OX=3708 GN=BnaC07g16640D PE=3 SV=1	0.819375	0.929315	0.841331	1.08397	1.13212	1.19389	1.317	0.00435534
BraA07g017380.3C	162	BnaC07g16640D protein OS=Brassica napus OX=3708 GN=BnaC07g16640D PE=3 SV=1	0.91673	1.05047	1.11076	0.783022	0.977968	1.16105	0.949	0.654061
BraA07g017380.3C	223	BnaC07g16640D protein OS=Brassica napus OX=3708 GN=BnaC07g16640D PE=3 SV=1	0.574373	0.918744	0.93985	1.20797	1.14664	1.21243	1.466	0.0655449
BraA07g018460.3C	269	RuBisCO large subunit-binding protein subunit alpha, chloroplastic OS=Brassica napus OX=3708 PE=2 SV=1	0.47854	0.835621	0.551811	1.14789	1.47243	1.51371	2.215	0.0124133
BraA07g019050.3C	133	Histone H2B OS=Brassica campestris OX=3711 GN=BRAA07T29628Z PE=3 SV=1	0.928022	0.546229	0.832359	1.20136	1.48802	1.00401	1.601	0.0710518
BraA07g019050.3C	71	Histone H2B OS=Brassica campestris OX=3711 GN=BRAA07T29628Z PE=3 SV=1	0.424313	0.894355	0.818253	1.31121	1.3226	1.22927	1.808	0.0530933
BraA07g019050.3C	110	Histone H2B OS=Brassica campestris OX=3711 GN=BRAA07T29628Z PE=3 SV=1	0.658377	0.649862	0.749873	1.56251	1.49493	0.88444	1.915	0.0300719
BraA07g019050.3C	57	Histone H2B OS=Brassica campestris OX=3711 GN=BRAA07T29628Z PE=3 SV=1						1
BraA07g019050.3C	104	Histone H2B OS=Brassica campestris OX=3711 GN=BRAA07T29628Z PE=3 SV=1	0.687058	0.641388	0.744328	1.36394	1.41979	1.1435	1.895	0.00129852
BraA07g019050.3C	43	Histone H2B OS=Brassica campestris OX=3711 GN=BRAA07T29628Z PE=3 SV=1	0.686761	0.622774	0.734474	1.36496	1.25461	1.33642	1.935	0.00025763
BraA07g019200.3C	23	BnaC04g15130D protein OS=Brassica napus OX=3708 GN=BnaC04g15130D PE=4 SV=1	1.0433	0.921111			0.957677	1.07791	1.036	0.717399
BraA07g019200.3C	31	BnaC04g15130D protein OS=Brassica napus OX=3708 GN=BnaC04g15130D PE=4 SV=1	0.935855	1.02729	1.05663	0.970679	1.12672	0.882825	0.987	0.842537
BraA07g021000.3C	88	Fructose-bisphosphate aldolase OS=Brassica napus OX=3708 GN=BnaC06g14270D PE=3 SV=1	0.773592	0.64814	0.681742	1.3541	1.45412	1.08831	1.852	0.00386118
BraA07g021000.3C	366	Fructose-bisphosphate aldolase OS=Brassica napus OX=3708 GN=BnaC06g14270D PE=3 SV=1	0.708687		0.760358	1.46572	1.20127	0.863964	1.602	0.111263
BraA07g021000.3C	153	Fructose-bisphosphate aldolase OS=Brassica napus OX=3708 GN=BnaC06g14270D PE=3 SV=1	0.501134	0.577343	0.53634	1.45556	1.32249	1.60714	2.716	0.000137361
BraA07g021000.3C	392	Fructose-bisphosphate aldolase OS=Brassica napus OX=3708 GN=BnaC06g14270D PE=3 SV=1		0.520758	0.953977	1.46154	1.27023	0.793492	1.594	0.240681
BraA07g021000.3C	182	Fructose-bisphosphate aldolase OS=Brassica napus OX=3708 GN=BnaC06g14270D PE=3 SV=1	0.508568	0.801327	1.08978	1.43788	1.1406	1.02185	1.5	0.142827
BraA07g021400.3C	93	Histone H2B OS=Brassica campestris OX=3711 GN=BRAA07T29859Z PE=3 SV=1	0.739161	0.691191	0.851695	1.21031	1.45463	1.05301	1.629	0.0125082
BraA07g021580.3C	147	Uncoupling protein 1 OS=Brassica juncea OX=3707 GN=UCP1 PE=2 SV=1	1.20292		0.713929	0.976852	1.1574	0.948902	1.072	0.668185
BraA07g022040.3C	612	Oxoglutarate dehydrogenase (succinyl-transferring) OS=Brassica campestris OX=3711 GN=BRAA07T29923Z PE=3 SV=1			1.0188	0.981196			0.963
BraA07g022040.3C	352	Oxoglutarate dehydrogenase (succinyl-transferring) OS=Brassica campestris OX=3711 GN=BRAA07T29923Z PE=3 SV=1	0.0634109	0.851161	1.38414	0.851848	0.912606	1.93683	1.61	0.370194
BraA07g022040.3C	602	Oxoglutarate dehydrogenase (succinyl-transferring) OS=Brassica campestris OX=3711 GN=BRAA07T29923Z PE=3 SV=1	0.898319	0.943535	1.02283	0.889957	0.92583	1.31953	1.094	0.594894
BraA07g022040.3C	518	Oxoglutarate dehydrogenase (succinyl-transferring) OS=Brassica campestris OX=3711 GN=BRAA07T29923Z PE=3 SV=1	1.16667	0.827373	0.905823	1.11794	0.824807	1.15739	1.069	0.678444
BraA07g022210.3C	119	Ferritin OS=Brassica rapa subsp. pekinensis OX=51351 PE=3 SV=1	0.3129	0.680491		1.36789	1.30024	1.33848	2.689	0.0352013
BraA07g023500.3C	90	Ketol-acid reductoisomerase OS=Brassica rapa subsp. pekinensis OX=51351 PE=3 SV=1		0.690312	0.666307		1.1521	1.49128	1.949	0.0369156
BraA07g024100.3C	344	Methylenetetrahydrofolate reductase OS=Brassica campestris OX=3711 GN=BRAA07T30134Z PE=3 SV=1	0.584964	0.929454	0.985133	1.42236	1.17736	0.900732	1.4	0.178159
BraA07g025380.3C	134	SAM_MPBQ_MSBQ_MT domain-containing protein OS=Brassica campestris OX=3711 GN=BRAA07T30268Z PE=3 SV=1	0.791898	0.982041	0.853949	1.17199	1.16629	1.03383	1.283	0.0286577
BraA07g025380.3C	148	SAM_MPBQ_MSBQ_MT domain-containing protein OS=Brassica campestris OX=3711 GN=BRAA07T30268Z PE=3 SV=1		0.893999	0.743205	1.08451	1.13923	1.13906	1.369	0.0215055
BraA07g025380.3C	70	SAM_MPBQ_MSBQ_MT domain-containing protein OS=Brassica campestris OX=3711 GN=BRAA07T30268Z PE=3 SV=1	0.789586	0.560723	0.985835	1.22782	1.27102	1.16502	1.568	0.0457389
BraA07g025400.3C	465	Lipoxygenase OS=Brassica campestris OX=3711 GN=BRAA07T30270Z PE=3 SV=1	0.760854			1.48747	0.75168		1.471
BraA07g025400.3C	226	Lipoxygenase OS=Brassica campestris OX=3711 GN=BRAA07T30270Z PE=3 SV=1
BraA07g025400.3C	872	Lipoxygenase OS=Brassica campestris OX=3711 GN=BRAA07T30270Z PE=3 SV=1	0.77393	0.640713	0.809083	1.42377	1.35412	0.998384	1.698	0.0166638
BraA07g025400.3C	802	Lipoxygenase OS=Brassica campestris OX=3711 GN=BRAA07T30270Z PE=3 SV=1	0.611909	0.840533	0.498987	1.22236	1.26211	1.56411	2.075	0.0118208
BraA07g025400.3C	315	Lipoxygenase OS=Brassica campestris OX=3711 GN=BRAA07T30270Z PE=3 SV=1	0.945568	0.601962	0.86508	1.1198	1.40683	1.06077	1.487	0.0668165
BraA07g025400.3C	642	Lipoxygenase OS=Brassica campestris OX=3711 GN=BRAA07T30270Z PE=3 SV=1	1.04294			1.32304	0.140904	1.49311	0.945
BraA07g025400.3C	660	Lipoxygenase OS=Brassica campestris OX=3711 GN=BRAA07T30270Z PE=3 SV=1	0.691556	0.588747	0.754947	1.2932	1.37076	1.30079	1.948	0.00086546
BraA07g025400.3C	210	Lipoxygenase OS=Brassica campestris OX=3711 GN=BRAA07T30270Z PE=3 SV=1	0.844523	0.613361	1.02741	1.14942	1.21636	1.14892	1.414	0.0719658
BraA07g025400.3C	245	Lipoxygenase OS=Brassica campestris OX=3711 GN=BRAA07T30270Z PE=3 SV=1	0.651495			1.07605	1.27246		1.802
BraA07g025400.3C	77	Lipoxygenase OS=Brassica campestris OX=3711 GN=BRAA07T30270Z PE=3 SV=1		0.693924	0.938078	1.03435	1.24341	1.09023	1.376	0.0903705
BraA07g026100.3C	201	Nudix hydrolase domain-containing protein OS=Brassica campestris OX=3711 GN=BRAA07T30343Z PE=4 SV=1	0.971948	0.644458		0.974563	0.941722	1.46731	1.396	0.258193
BraA07g026480.3C	516	V-ATPase 69 kDa subunit OS=Brassica oleracea OX=3712 GN=BOLC6T38198H PE=3 SV=1	0.559545		0.86566	1.01204		1.56276	1.807	0.194601
BraA07g026480.3C	575	V-ATPase 69 kDa subunit OS=Brassica oleracea OX=3712 GN=BOLC6T38198H PE=3 SV=1	0.488654		0.54914	1.60553	1.35668		2.854	0.00943875
BraA07g026480.3C	110	V-ATPase 69 kDa subunit OS=Brassica oleracea OX=3712 GN=BOLC6T38198H PE=3 SV=1				1.07178	0.92822
BraA07g026480.3C	222	V-ATPase 69 kDa subunit OS=Brassica oleracea OX=3712 GN=BOLC6T38198H PE=3 SV=1	0.455762	0.613187	0.955515	1.17564	1.42806	1.37184	1.964	0.0323115
BraA07g026480.3C	396	V-ATPase 69 kDa subunit OS=Brassica oleracea OX=3712 GN=BOLC6T38198H PE=3 SV=1	0.694217			1.0884	0.983451	1.23393	1.587
BraA07g026610.3C	26	BnaA05g14220D protein OS=Brassica napus OX=3708 GN=BnaA05g14220D PE=4 SV=1	0.283902		0.966785	1.25359	1.49572		2.198	0.260819
BraA07g026610.3C	197	BnaA05g14220D protein OS=Brassica napus OX=3708 GN=BnaA05g14220D PE=4 SV=1	0.494961	0.517698	0.36368	1.6991	1.561	1.36357	3.359	0.000680488
BraA07g026610.3C	105	BnaA05g14220D protein OS=Brassica napus OX=3708 GN=BnaA05g14220D PE=4 SV=1				1.1623	0.968194	0.869509
BraA07g026610.3C	117	BnaA05g14220D protein OS=Brassica napus OX=3708 GN=BnaA05g14220D PE=4 SV=1	0.239963	0.372767		1.8224	1.32056	1.2443	4.773	0.00596745
BraA07g026620.3C	26	BnaA05g14220D protein OS=Brassica napus OX=3708 GN=BnaA05g14220D PE=4 SV=1	0.77708	1.01911		1.03997	1.09447	1.06937	1.189	0.174629
BraA07g026620.3C	197	BnaA05g14220D protein OS=Brassica napus OX=3708 GN=BnaA05g14220D PE=4 SV=1	0.730055	0.738318		0.898592	1.38678	1.24625	1.603	0.0735545
BraA07g027290.3C	151	Uncharacterized protein	0.694095	0.875452	0.928682	0.993647	1.42543	1.0827	1.402	0.0766807
BraA07g029150.3C	164	40S ribosomal protein SA OS=Brassica campestris OX=3711 GN=BRAA07T30661Z PE=3 SV=1				1
BraA07g029630.3C	465	Serine hydroxymethyltransferase OS=Brassica campestris OX=3711 GN=BRARA_G02412 PE=3 SV=1	0.689043	0.996821	1.20779	1.34864	0.930488	0.827225	1.074	0.752171
BraA07g029630.3C	395	Serine hydroxymethyltransferase OS=Brassica campestris OX=3711 GN=BRARA_G02412 PE=3 SV=1	0.811552	0.723474	1.24232		1.25752	0.965129	1.2	0.451675
BraA07g030050.3C	174	Ribosomal_L12 domain-containing protein OS=Brassica campestris OX=3711 GN=BRAA07T30752Z PE=3 SV=1	0.848014	0.791929	0.87001	1.19974	1.29031		1.488	0.00310679
BraA07g030300.3C	29	Uncharacterized protein		0.617418	0.613305	1.23408	1.4315	1.1037	2.042	0.00534983
BraA07g031860.3C	90	Glutaredoxin-dependent peroxiredoxin OS=Brassica oleracea OX=3712 GN=BOLC6T39024H PE=3 SV=1	0.661236	0.648383	0.875685	1.78607	1.21651	0.812116	1.746	0.105391
BraA07g032140.3C	305	PfkB domain-containing protein OS=Brassica rapa subsp. pekinensis OX=51351 PE=3 SV=1			0.821898	1.03334	1.12012	1.02463	1.289
BraA07g032970.3C	445	AAA domain-containing protein OS=Brassica rapa subsp. pekinensis OX=51351 PE=3 SV=1	0.789777	0.864118	0.800618	1.17357	1.3552	1.01672	1.444	0.014483
BraA07g032970.3C	504	AAA domain-containing protein OS=Brassica rapa subsp. pekinensis OX=51351 PE=3 SV=1			0.954533	1.01339	1.03208		1.071
BraA07g032970.3C	273	AAA domain-containing protein OS=Brassica rapa subsp. pekinensis OX=51351 PE=3 SV=1		1.21983	0.257242	1.184	1.33395	1.00499	1.59	0.301848
BraA07g032970.3C	133	AAA domain-containing protein OS=Brassica rapa subsp. pekinensis OX=51351 PE=3 SV=1	0.978127	1.05951		1.12254	0.844123	0.995702	0.969	0.758881
BraA07g033260.3C	345	BnaA07g24840D protein OS=Brassica napus OX=3708 GN=BnaA07g24840D PE=3 SV=1		1.05724		0.818194		1.12457	0.919
BraA07g033550.3C	259	BnaA09g39370D protein OS=Brassica napus OX=3708 GN=BnaA09g39370D PE=3 SV=1			1
BraA07g034610.3C	347	Delta-aminolevulinic acid dehydratase OS=Brassica napus OX=3708 GN=BnaA07g28250D PE=3 SV=1		1.51246	1.38838			0.0991576	0.068
BraA07g034950.3C	338	Pyruvate dehydrogenase E1 component subunit alpha OS=Brassica oleracea var. oleracea OX=109376 GN=106296243 PE=4 SV=1	0.844294	0.876187	1.13722	1.17959	0.962995	0.999707	1.1	0.424467
BraA07g034950.3C	346	Pyruvate dehydrogenase E1 component subunit alpha OS=Brassica oleracea var. oleracea OX=109376 GN=106296243 PE=4 SV=1
BraA07g035140.3C	247	Carbonic anhydrase OS=Brassica napus OX=3708 GN=BnaA07g38790D PE=3 SV=1	1.07761	0.619739	1.04278	1.05031	1.20465	1.00492	1.19	0.344339
BraA07g036660.3C	40	Heat stress-induced protein OS=Brassica oleracea OX=3712 GN=ht1 PE=2 SV=1						1
BraA07g038030.3C	71	Ribosomal_L6e_N domain-containing protein OS=Brassica rapa subsp. pekinensis OX=51351 PE=3 SV=1	0.808478	0.942073		0.943645	1.1788	1.127	1.237	0.136378
BraA07g040320.3C	118	Thioredoxin domain-containing protein OS=Brassica rapa subsp. pekinensis OX=51351 PE=4 SV=1	0.904092	0.736769	0.95353	1.44814	0.944966	1.01251	1.313	0.166393
BraA07g040850.3C	376	L-ascorbate peroxidase OS=Brassica rapa subsp. pekinensis OX=51351 PE=3 SV=1	0.55427	0.863786	0.974397	1.16057	1.40601	1.04096	1.508	0.0891156
BraA07g042080.3C	79	Photosystem II 10 kDa polypeptide, chloroplastic OS=Brassica rapa subsp. pekinensis OX=51351 PE=3 SV=1	1.02472	1.0905	0.810479	0.901424	1.16901	1.00387	1.051	0.682705
BraA07g042080.3C	48	Photosystem II 10 kDa polypeptide, chloroplastic OS=Brassica rapa subsp. pekinensis OX=51351 PE=3 SV=1	0.968251	0.975848	1.08698	1.17193	1.52434	0.27265	0.979	0.667143
BraA07g042080.3C	51	Photosystem II 10 kDa polypeptide, chloroplastic OS=Brassica rapa subsp. pekinensis OX=51351 PE=3 SV=1	1.25799	0.591456	1.3205	1.15756	0.298743	1.37375	0.893	0.681415
BraA07g042400.3C	493	Succinate-semialdehyde dehydrogenase OS=Brassica rapa subsp. pekinensis OX=51351 PE=3 SV=1				0.837841		1.16216
BraA07g042460.3C	78	Phosphoglycerate kinase OS=Brassica rapa subsp. pekinensis OX=51351 PE=3 SV=1	0.87489	0.734068	0.752875	1.47607	1.22076	0.941334	1.54	0.0416248
BraA07g042460.3C	74	Phosphoglycerate kinase OS=Brassica rapa subsp. pekinensis OX=51351 PE=3 SV=1	0.771448	0.37206		1.45064	0.972836	1.43301	2.248	0.0749182
BraA07g042460.3C	202	Phosphoglycerate kinase OS=Brassica rapa subsp. pekinensis OX=51351 PE=3 SV=1	0.553686	0.711847		1.11358	1.16211	1.45878	1.967	0.0178722
BraA07g042460.3C	11	Phosphoglycerate kinase OS=Brassica rapa subsp. pekinensis OX=51351 PE=3 SV=1	0.693575	0.537654	0.690981	1.33209	1.51005	1.23565	2.121	0.00181054
BraA08g000450.3C	36	Nucleoside diphosphate kinase OS=Brassica napus OX=3708 GN=BnaA08g00390D PE=3 SV=1	0.545513	0.518422		1.53364	1.33304	1.06939	2.466	0.00732336
BraA08g000450.3C	86	Nucleoside diphosphate kinase OS=Brassica napus OX=3708 GN=BnaA08g00390D PE=3 SV=1	0.751436	0.791382	0.855428	1.59496	0.964953	1.04185	1.502	0.0759719
BraA08g000690.3C	315	BnaC03g70570D protein OS=Brassica napus OX=3708 GN=BnaC03g70570D PE=3 SV=1	0.797684	0.900091		1.02293	1.06454	1.21475	1.297	0.049106
BraA08g000690.3C	178	BnaC03g70570D protein OS=Brassica napus OX=3708 GN=BnaC03g70570D PE=3 SV=1	0.864105	0.820908		0.912948	1.25431	1.14773	1.312	0.123548
BraA08g000690.3C	601	BnaC03g70570D protein OS=Brassica napus OX=3708 GN=BnaC03g70570D PE=3 SV=1	0.7884	0.681057		1.13894	1.28635	1.10525	1.602	0.0100936
BraA08g000690.3C	187	BnaC03g70570D protein OS=Brassica napus OX=3708 GN=BnaC03g70570D PE=3 SV=1	0.927717	0.680642	0.792066	1.11907	1.09107	1.38943	1.5	0.0259078
BraA08g000690.3C	454	BnaC03g70570D protein OS=Brassica napus OX=3708 GN=BnaC03g70570D PE=3 SV=1	0.86424	0.923493		1.45713	0.905456	0.84968	1.198	0.544052
BraA08g000690.3C	152	BnaC03g70570D protein OS=Brassica napus OX=3708 GN=BnaC03g70570D PE=3 SV=1	0.736011	0.503123		1.28151	1.17203	1.30732	2.023	0.0165649
BraA08g000690.3C	269	BnaC03g70570D protein OS=Brassica napus OX=3708 GN=BnaC03g70570D PE=3 SV=1	0.834453	0.733023	0.891752	1.10298	1.20201	1.23578	1.44	0.00541704
BraA08g000690.3C	589	BnaC03g70570D protein OS=Brassica napus OX=3708 GN=BnaC03g70570D PE=3 SV=1	0.743198	0.88376		0.913161	1.0326	1.42729	1.382	0.190908
BraA08g000690.3C	487	BnaC03g70570D protein OS=Brassica napus OX=3708 GN=BnaC03g70570D PE=3 SV=1	0.691732	1.2094		0.74585	1.03996	1.31306	1.087	0.769345
BraA08g001680.3C	183	Malate dehydrogenase OS=Brassica rapa subsp. pekinensis OX=51351 PE=3 SV=1	0.657703	0.65627	1.40417	1.19048	1.24157	0.849809	1.207	0.434855
BraA08g001680.3C	127	Malate dehydrogenase OS=Brassica rapa subsp. pekinensis OX=51351 PE=3 SV=1		1.08373	0.916265
BraA08g001680.3C	162	Malate dehydrogenase OS=Brassica rapa subsp. pekinensis OX=51351 PE=3 SV=1	0.497769	0.806642	0.746059	1.44421	1.20809	1.29723	1.926	0.0130854
BraA08g001680.3C	325	Malate dehydrogenase OS=Brassica rapa subsp. pekinensis OX=51351 PE=3 SV=1	0.884313	0.978103	0.785897	1.12256	1.20299	1.02614	1.266	0.0385605
BraA08g002180.3C	31	BnaA02g19870D protein OS=Brassica napus OX=3708 GN=BnaA02g19870D PE=3 SV=1	1.00103	0.998372	0.784298	1.04284	0.993461	1.18	1.155	0.196682
BraA08g002230.3C	138	Photosystem I reaction center subunit VI, chloroplastic OS=Brassica campestris OX=3711 GN=PSAH PE=2 SV=1	0.47747	0.762237	0.998654	1.41067	1.15519	1.19578	1.681	0.0670013
BraA08g002390.3C	76	BnaC03g78020D protein OS=Brassica napus OX=3708 GN=BnaC03g78020D PE=3 SV=1	0.744882	0.805876	0.766831	1.43308	1.05681	1.19253	1.589	0.00759103
BraA08g003240.3C	80	Jasmonate inducible protein OS=Brassica napus OX=3708 PE=2 SV=1		0.394052		0.951052	1.34533	1.30957	3.05
BraA08g003260.3C	361	ATP-dependent Clp protease proteolytic subunit OS=Brassica napus OX=3708 GN=BnaA08g29600D PE=3 SV=1	0.685722			0.99395	1.32066	0.999664	1.611
BraA08g006950.3C	176	PSI subunit V (Fragment) OS=Brassica campestris OX=3711 GN=BRAA08T32752Z PE=3 SV=1	0.556409	1.33167		1.21508		0.896834	1.119	0.716887
BraA08g007230.3C	83	Glyceraldehyde-3-phosphate dehydrogenase OS=Brassica rapa subsp. pekinensis OX=51351 PE=3 SV=1	1.04723	0.808361	1.0725	0.919294	1.07364	1.07897	1.049	0.638273
BraA08g007230.3C	297	Glyceraldehyde-3-phosphate dehydrogenase OS=Brassica rapa subsp. pekinensis OX=51351 PE=3 SV=1	0.649337	1.36586		1.07247	1.10299	0.809338	0.987	0.890928
BraA08g007230.3C	307	Glyceraldehyde-3-phosphate dehydrogenase OS=Brassica rapa subsp. pekinensis OX=51351 PE=3 SV=1	1.10993		0.904551	1.07066	0.987645	0.927213	0.988	0.932639
BraA08g007230.3C	140	Glyceraldehyde-3-phosphate dehydrogenase OS=Brassica rapa subsp. pekinensis OX=51351 PE=3 SV=1		1.10166		1.01665	1.1503	0.731399	0.877
BraA08g007230.3C	198	Glyceraldehyde-3-phosphate dehydrogenase OS=Brassica rapa subsp. pekinensis OX=51351 PE=3 SV=1	0.889215	1.1395	1.40043	0.951641	0.871511	0.747702	0.75	0.137716
BraA08g007230.3C	104	Glyceraldehyde-3-phosphate dehydrogenase OS=Brassica rapa subsp. pekinensis OX=51351 PE=3 SV=1		0.401975	1.75043			0.847597	0.788
BraA08g007230.3C	334	Glyceraldehyde-3-phosphate dehydrogenase OS=Brassica rapa subsp. pekinensis OX=51351 PE=3 SV=1	0.909894	1.17145	0.970848		0.947803		0.932
BraA08g007230.3C	127	Glyceraldehyde-3-phosphate dehydrogenase OS=Brassica rapa subsp. pekinensis OX=51351 PE=3 SV=1	1.10142	1.05085		0.847725			0.788
BraA08g007230.3C	136	Glyceraldehyde-3-phosphate dehydrogenase OS=Brassica rapa subsp. pekinensis OX=51351 PE=3 SV=1	0.676322	0.650471		1.43019	0.888527	1.3545	1.846	0.0559623
BraA08g007230.3C	444	Glyceraldehyde-3-phosphate dehydrogenase OS=Brassica rapa subsp. pekinensis OX=51351 PE=3 SV=1	1.13923	1.02177	0.935963	0.979841	1.08028	0.842913	0.937	0.508721
BraA08g009150.3C	323	Glutamine synthetase OS=Brassica rapa subsp. pekinensis OX=51351 PE=3 SV=1	0.825119	0.83013	0.806658	1.4231		1.11499	1.546	0.0184569
BraA08g009150.3C	324	Glutamine synthetase OS=Brassica rapa subsp. pekinensis OX=51351 PE=3 SV=1	1.14192	0.9241	0.689047	1.34236	0.819944	1.08263	1.178	0.46581
BraA08g009650.3C	124	BnaCnng60210D protein OS=Brassica napus OX=3708 GN=BnaCnng60210D PE=3 SV=1			0.638826	1.25564	1.33317	0.772365	1.754
BraA08g010030.3C	91	ATP-dependent DNA helicase OS=Brassica rapa subsp. pekinensis OX=51351 PE=3 SV=1	0.484457	0.531048	1.90434	0.991451	1.0887		1.069	0.662101
BraA08g010100.3C	71	PSI-F OS=Brassica rapa subsp. pekinensis OX=51351 PE=3 SV=1	0.712446	0.841936	0.976642	1.33197	1.13363	1.00338	1.371	0.0611018
BraA08g010100.3C	83	PSI-F OS=Brassica rapa subsp. pekinensis OX=51351 PE=3 SV=1	0.831185	1.0195	0.999315	1.0154	1.13459		1.132	0.270112
BraA08g010100.3C	107	PSI-F OS=Brassica rapa subsp. pekinensis OX=51351 PE=3 SV=1	0.783614	0.840323	1.60208	0.878709	0.844121	1.05115	0.86	0.693007
BraA08g010100.3C	171	PSI-F OS=Brassica rapa subsp. pekinensis OX=51351 PE=3 SV=1				1
BraA08g012080.3C	60	BnaC08g48260D protein OS=Brassica napus OX=3708 GN=BnaC08g48260D PE=3 SV=1	0.848066	0.878946	1.07764	0.806718	1.03207	1.35656	1.139	0.535142
BraA08g012980.3C	135	BnaAnng30480D protein OS=Brassica napus OX=3708 GN=BnaAnng30480D PE=4 SV=1
BraA08g015360.3C	343	Iso_dh domain-containing protein OS=Brassica rapa subsp. pekinensis OX=51351 PE=3 SV=1	0.565036				1.04013	1.39483	2.155
BraA08g015490.3C	270	Aquaporin OS=Brassica oleracea OX=3712 GN=PIP3 PE=2 SV=1	0.903308	0.607281	1.0938	1.10987	1.27269	1.01305	1.304	0.19344
BraA08g016260.3C	87	CoA carboxyltransferase N-terminal domain-containing protein OS=Brassica oleracea var. oleracea OX=109376 PE=4 SV=1	0.712655	0.961636		1.11885	0.726243	1.48061	1.324	0.450915
BraA08g016340.3C	48	BnaA03g50690D protein OS=Brassica napus OX=3708 GN=BnaA03g50690D PE=3 SV=1	0.725498	0.764656	0.416207	1.27108	1.47049	1.35206	2.147	0.0160498
BraA08g017060.3C	63	Cytochrome b-c1 complex subunit 7 OS=Brassica campestris OX=3711 GN=BRAA08T33770Z PE=3 SV=1			0.878339	0.867927	1.25373		1.208
BraA08g018290.3C	37	BnaA01g06960D protein OS=Brassica napus OX=3708 GN=BnaA01g06960D PE=4 SV=1	0.943573	0.866506	1.0929	1.2438	1.09991	0.753309	1.067	0.788036
BraA08g018830.3C	82	Uncharacterized protein	1.25152	0.912981	1.20205	0.745916	0.881228	1.00631	0.782	0.13793
BraA08g018830.3C	111	Uncharacterized protein	1.11004	0.931258	0.893658	1.01969	1.04682	0.998532	1.044	0.521077
BraA08g019620.3C	206	Aconitate hydratase OS=Brassica rapa subsp. pekinensis OX=51351 PE=3 SV=1				1.12595	0.991918	0.882135
BraA08g019840.3C	62	BnaC08g12150D protein OS=Brassica napus OX=3708 GN=BnaC08g12150D PE=3 SV=1	0.909873	0.653911	0.671917	1.28064	1.35454	1.12912	1.684	0.0111603
BraA08g019850.3C	21	BnaC07g41970D protein OS=Brassica napus OX=3708 GN=BnaC07g41970D PE=3 SV=1	0.765265	0.924354			1.29287	1.01751	1.367	0.178947
BraA08g020330.3C	236	BnaC08g11770D protein OS=Brassica napus OX=3708 GN=BnaC08g11770D PE=4 SV=1	0.607487	1.16554	0.6688	1.29544	1.26273		1.571	0.155514
BraA08g020460.3C	315	Heat shock protein 70-1 OS=Brassica napus OX=3708 GN=HSP70-1 PE=3 SV=1
BraA08g022720.3C	368	Fructose-bisphosphate aldolase OS=Brassica oleracea var. oleracea OX=109376 GN=106335697 PE=3 SV=1	0.672531	0.772353	0.828547	1.27876	1.28068	1.16713	1.639	0.00192124
BraA08g022720.3C	377	Fructose-bisphosphate aldolase OS=Brassica oleracea var. oleracea OX=109376 GN=106335697 PE=3 SV=1	0.991076	0.802144	0.890632	1.18931	1.00168	1.12516	1.236	0.0550546
BraA08g022720.3C	347	Fructose-bisphosphate aldolase OS=Brassica oleracea var. oleracea OX=109376 GN=106335697 PE=3 SV=1	0.850675	0.688781	1.0544	1.114	1.2447	1.04744	1.313	0.0986184
BraA08g022720.3C	81	Fructose-bisphosphate aldolase OS=Brassica oleracea var. oleracea OX=109376 GN=106335697 PE=3 SV=1	0.815469	0.731282	0.892998	1.24907	1.18023	1.13095	1.459	0.00413903
BraA08g022720.3C	278	Fructose-bisphosphate aldolase OS=Brassica oleracea var. oleracea OX=109376 GN=106335697 PE=3 SV=1	0.455127	0.637999	0.830155	1.40818	1.55571	1.11283	2.12	0.0182941
BraA08g022720.3C	60	Fructose-bisphosphate aldolase OS=Brassica oleracea var. oleracea OX=109376 GN=106335697 PE=3 SV=1	0.872083	0.599946		1.11257	1.26947	1.14593	1.598	0.0471764
BraA08g022720.3C	202	Fructose-bisphosphate aldolase OS=Brassica oleracea var. oleracea OX=109376 GN=106335697 PE=3 SV=1	0.396343	1.27753			1.32613		1.585
BraA08g022720.3C	292	Fructose-bisphosphate aldolase OS=Brassica oleracea var. oleracea OX=109376 GN=106335697 PE=3 SV=1	0.614179	1.11061	1.15012	1.02685	0.988007	1.11024	1.087	0.590498
BraA08g022860.3C	31	Peptidyl-prolyl cis-trans isomerase OS=Brassica rapa subsp. pekinensis OX=51351 PE=3 SV=1		0.685724	0.585859	1.23949	1.26383	1.22509	1.955	0.00150384
BraA08g023190.3C	40	BnaA01g23850D protein OS=Brassica napus OX=3708 GN=BnaA01g23850D PE=3 SV=1	0.774566				1.22543		1.582
BraA08g023320.3C	85	PSI-K OS=Brassica rapa subsp. pekinensis OX=51351 PE=3 SV=1	0.854307	0.93093	0.931514	1.13745	1.21057	0.935236	1.209	0.0902457
BraA08g023440.3C	15	EF1_GNE domain-containing protein OS=Brassica rapa subsp. pekinensis OX=51351 PE=3 SV=1				0.90813		1.09187
BraA08g025840.3C	40	Eukaryotic translation initiation factor 5A OS=Brassica rapa subsp. pekinensis OX=51351 PE=3 SV=1	0.861656	0.543505	0.722739	1.15133	1.07654	1.64423	1.82	0.0333699
BraA08g025840.3C	69	Eukaryotic translation initiation factor 5A OS=Brassica rapa subsp. pekinensis OX=51351 PE=3 SV=1	0.844097	0.777257		1.3027		1.07595	1.467	0.067716
BraA08g025840.3C	17	Eukaryotic translation initiation factor 5A OS=Brassica rapa subsp. pekinensis OX=51351 PE=3 SV=1		0.837217	0.648212	1.53243	1.08776	0.894379	1.577	0.145574
BraA08g026360.3C	445	Aldedh domain-containing protein OS=Brassica campestris OX=3711 GN=BRAA08T34731Z PE=3 SV=1	0.609722			1.30452	0.937727	1.14803	1.853
BraA08g026360.3C	355	Aldedh domain-containing protein OS=Brassica campestris OX=3711 GN=BRAA08T34731Z PE=3 SV=1	0.631869	0.94846	0.655906	1.44027	1.06381	1.25968	1.683	0.0275313
BraA08g027880.3C	96	Plastocyanin OS=Brassica rapa subsp. pekinensis OX=51351 PE=3 SV=1	0.757333	1.24267
BraA08g028180.3C	226	BnaC08g04620D protein OS=Brassica napus OX=3708 GN=BnaC08g04620D PE=4 SV=1	0.427515	0.788923	1.78356
BraA08g029020.3C	44	Nascent polypeptide-associated complex subunit beta OS=Brassica campestris OX=3711 GN=BRARA_H02448 PE=3 SV=1		0.76867	0.687068	1.24472	1.23041	1.06913	1.623	0.00776793
BraA08g029730.3C	54	40S ribosomal protein S12 OS=Brassica napus OX=3708 GN=BnaA09g56510D PE=3 SV=1	0.529404		0.613251	1.3689	1.56394	0.924499	2.251	0.0332248
BraA08g029910.3C	705	BED-type domain-containing protein OS=Brassica campestris OX=3711 GN=BRARA_H02541 PE=4 SV=1
BraA08g030020.3C	32	10 kDa chaperonin OS=Brassica napus OX=3708 PE=3 SV=1	0.679645	0.712741	1.12081	1.01642	1.22923	1.24114	1.387	0.111973
BraA08g030050.3C	306	Aspartate-semialdehyde dehydrogenase OS=Brassica napus OX=3708 GN=BnaA08g31400D PE=3 SV=1				1.06558		0.934418
BraA08g030410.3C	66	BnaC03g56530D protein OS=Brassica napus OX=3708 GN=BnaC03g56530D PE=4 SV=1			0.545124	1.178	1.32592	0.950953	2.113
BraA08g030410.3C	87	BnaC03g56530D protein OS=Brassica napus OX=3708 GN=BnaC03g56530D PE=4 SV=1				0.94516	1.19635	0.858494
BraA08g031360.3C	162	Dihydrolipoyllysine-residue succinyltransferase OS=Brassica rapa subsp. pekinensis OX=51351 PE=3 SV=1			0.399993	1.16232	1.32769	1.11	3
BraA08g031370.3C	155	Aminomethyltransferase OS=Brassica campestris OX=3711 GN=BRARA_H02688 PE=3 SV=1	0.813373		1.11414	1.1061	1.22403	0.74235	1.063	0.8385
BraA08g031370.3C	165	Aminomethyltransferase OS=Brassica campestris OX=3711 GN=BRARA_H02688 PE=3 SV=1	0.962112		0.984741	0.969871	1.16715	0.91613	1.045	0.707436
BraA08g031370.3C	363	Aminomethyltransferase OS=Brassica campestris OX=3711 GN=BRARA_H02688 PE=3 SV=1	0.945368			0.949063		1.10557	1.087
BraA08g031370.3C	372	Aminomethyltransferase OS=Brassica campestris OX=3711 GN=BRARA_H02688 PE=3 SV=1	0.82929	1.15479	1.18721	0.883205	0.983447	0.962063	0.892	0.440016
BraA08g031370.3C	39	Aminomethyltransferase OS=Brassica campestris OX=3711 GN=BRARA_H02688 PE=3 SV=1	1.20799	1.06225	1.12376	0.845596	0.935455	0.824944	0.768	0.00782058
BraA08g031370.3C	94	Aminomethyltransferase OS=Brassica campestris OX=3711 GN=BRARA_H02688 PE=3 SV=1		1.27785	0.992717	0.833677	1.04053	0.855229	0.801	0.192666
BraA08g031370.3C	316	Aminomethyltransferase OS=Brassica campestris OX=3711 GN=BRARA_H02688 PE=3 SV=1	0.501826	1.47201	1.133	0.854012	1.00815	1.031	0.931	0.955379
BraA08g031370.3C	397	Aminomethyltransferase OS=Brassica campestris OX=3711 GN=BRARA_H02688 PE=3 SV=1	0.683559	0.698673	0.986461	1.42459	1.4348	0.771924	1.533	0.164805
BraA08g031370.3C	170	Aminomethyltransferase OS=Brassica campestris OX=3711 GN=BRARA_H02688 PE=3 SV=1	0.821488	1.04467	1.16029	1.23578	0.955751	0.782016	0.983	0.888187
BraA08g032780.3C	80	Histone domain-containing protein OS=Brassica oleracea OX=3712 GN=BOLC8T48892H PE=3 SV=1	0.681565	0.774425	0.874915	1.21066	1.23474	1.2237	1.574	0.00316147
BraA08g032780.3C	57	Histone domain-containing protein OS=Brassica oleracea OX=3712 GN=BOLC8T48892H PE=3 SV=1	0.734011	0.755455	0.633015	0.968979	1.42859	1.47995	1.827	0.0158765
BraA08g032780.3C	123	Histone domain-containing protein OS=Brassica oleracea OX=3712 GN=BOLC8T48892H PE=3 SV=1	0.739841	0.735395	0.829864	1.0417	1.69323	0.959974	1.603	0.0721017
BraA08g033850.3C	230	PsbP domain-containing protein OS=Brassica campestris OX=3711 GN=BRARA_H02952 PE=4 SV=1	0.857842	1.27309	1.4111	1.12358	0.425448	0.908947	0.694	0.272001
BraA08g033850.3C	235	PsbP domain-containing protein OS=Brassica campestris OX=3711 GN=BRARA_H02952 PE=4 SV=1	0.867582	1.03254	0.896541	1.12658	1.12908	0.947679	1.145	0.161164
BraA08g033850.3C	218	PsbP domain-containing protein OS=Brassica campestris OX=3711 GN=BRARA_H02952 PE=4 SV=1	0.858634	0.709518	0.986512	1.27979	1.09318	1.07236	1.349	0.0511925
BraA08g033850.3C	253	PsbP domain-containing protein OS=Brassica campestris OX=3711 GN=BRARA_H02952 PE=4 SV=1	0.492139	1.27089	1.38755	1.00854	0.990507	0.850377	0.904	0.984107
BraA08g033850.3C	249	PsbP domain-containing protein OS=Brassica campestris OX=3711 GN=BRARA_H02952 PE=4 SV=1	1.06142	0.891981	0.920169	1.00768	0.932224	1.18653	1.088	0.408255
BraA08g033850.3C	245	PsbP domain-containing protein OS=Brassica campestris OX=3711 GN=BRARA_H02952 PE=4 SV=1	0.790809	0.757273	1.0531	1.16595	1.17779	1.05508	1.307	0.0641355
BraA08g033850.3C	143	PsbP domain-containing protein OS=Brassica campestris OX=3711 GN=BRARA_H02952 PE=4 SV=1		1.62998	1.12953	0.508518	0.913147	0.818825	0.541	0.102135
BraA08g034890.3C	111	Malate dehydrogenase OS=Brassica campestris OX=3711 GN=BRAA08T35595Z PE=3 SV=1		0.534523		0.794725	1.24956	1.42119	2.161
BraA08g034890.3C	119	Malate dehydrogenase OS=Brassica campestris OX=3711 GN=BRAA08T35595Z PE=3 SV=1		0.777526	1.17706	1.37718	1.09407	0.574158	1.039	0.992107
BraA08g034890.3C	208	Malate dehydrogenase OS=Brassica campestris OX=3711 GN=BRAA08T35595Z PE=3 SV=1	0.5288	0.686048	1.31673	1.10478	1.09576	1.26789	1.37	0.230616
BraA09g000100.3C	320	GH18 domain-containing protein (Fragment) OS=Brassica campestris OX=3711 GN=BRAA03T12356Z PE=4 SV=1	0.827524		1.17248
BraA09g000100.3C	229	GH18 domain-containing protein (Fragment) OS=Brassica campestris OX=3711 GN=BRAA03T12356Z PE=4 SV=1	0.60223	1.0781	1.26318		1.17221	0.884281	1.048	0.803351
BraA09g000100.3C	133	GH18 domain-containing protein (Fragment) OS=Brassica campestris OX=3711 GN=BRAA03T12356Z PE=4 SV=1		0.897588	0.708946	1.24791	1.10742	1.03814	1.408	0.0537814
BraA09g000180.3C	81	CAAD domain-containing protein OS=Brassica rapa subsp. pekinensis OX=51351 PE=4 SV=1			0.86367	1.21947	0.982641	0.934216	1.21
BraA09g000180.3C	155	CAAD domain-containing protein OS=Brassica rapa subsp. pekinensis OX=51351 PE=4 SV=1	0.914429		1.06144	1.02413			1.037
BraA09g000180.3C	145	CAAD domain-containing protein OS=Brassica rapa subsp. pekinensis OX=51351 PE=4 SV=1	1.19118	0.913274	0.737064	1.22945	0.986188	0.94284	1.112	0.504123
BraA09g000180.3C	141	CAAD domain-containing protein OS=Brassica rapa subsp. pekinensis OX=51351 PE=4 SV=1	0.814721		0.706973	1.04575	1.34888	1.08368	1.524	0.036459
BraA09g000330.3C	119	50S ribosomal protein L5, chloroplastic OS=Brassica campestris OX=3711 GN=BRARA_I00052 PE=3 SV=1	1.05786	0.974242	1.01823	1.00761	1.03561	0.906442	0.967	0.502809
BraA09g001100.3C	174	Plastoquinol--plastocyanin reductase OS=Brassica rapa subsp. pekinensis OX=51351 PE=3 SV=1		0.728408		1.18948	1.08212		1.559
BraA09g001100.3C	136	Plastoquinol--plastocyanin reductase OS=Brassica rapa subsp. pekinensis OX=51351 PE=3 SV=1		0.990407		0.916858	1.22395	0.868783	1.013
BraA09g001460.3C	46	BnaA09g01080D protein OS=Brassica napus OX=3708 GN=BnaA09g01080D PE=3 SV=1	0.777029	1.04364	1.3445	0.864491	1.07328	0.897063	0.896	0.628362
BraA09g001460.3C	173	BnaA09g01080D protein OS=Brassica napus OX=3708 GN=BnaA09g01080D PE=3 SV=1	0.869033	0.889105	1.04058	1.3362	0.912364	0.952716	1.144	0.409585
BraA09g001460.3C	127	BnaA09g01080D protein OS=Brassica napus OX=3708 GN=BnaA09g01080D PE=3 SV=1	0.857426	1.06311	0.873268	1.23203	1.04346	0.930709	1.148	0.271609
BraA09g001460.3C	131	BnaA09g01080D protein OS=Brassica napus OX=3708 GN=BnaA09g01080D PE=3 SV=1	0.866971	0.991969	0.901548	0.993448	1.10935	1.13671	1.174	0.0499964
BraA09g001460.3C	198	BnaA09g01080D protein OS=Brassica napus OX=3708 GN=BnaA09g01080D PE=3 SV=1	0.556417	0.882964	0.904977	1.16488	1.29053	1.20024	1.559	0.0441804
BraA09g001460.3C	190	BnaA09g01080D protein OS=Brassica napus OX=3708 GN=BnaA09g01080D PE=3 SV=1	0.649424	0.692627	0.794145	1.19712	1.0983	1.56839	1.809	0.00886839
BraA09g001460.3C	166	BnaA09g01080D protein OS=Brassica napus OX=3708 GN=BnaA09g01080D PE=3 SV=1	0.884441	0.973026	1.08566	0.915206	1.14309	0.998576	1.039	0.693075
BraA09g001460.3C	146	BnaA09g01080D protein OS=Brassica napus OX=3708 GN=BnaA09g01080D PE=3 SV=1	0.828567	1.099	0.862304	1.14394	1.13286	0.933327	1.151	0.261945
BraA09g003120.3C	292	Cytochrome c domain-containing protein OS=Brassica rapa subsp. pekinensis OX=51351 PE=4 SV=1	0.63874	0.508136	0.549557	1.25706	1.27491	1.77159	2.537	0.00212216
BraA09g003290.3C	42	Chlorophyll a-b binding protein, chloroplastic OS=Brassica rapa subsp. pekinensis OX=51351 PE=3 SV=1	0.633973	0.706862	0.792732	1.26375	1.3015	1.30118	1.812	0.00078419
BraA09g004010.3C	181	ATP:AMP phosphotransferase OS=Brassica oleracea var. oleracea OX=109376 GN=106313494 PE=3 SV=1	0.587932	0.426823	0.716085	1.59612	1.09442	1.57862	2.467	0.00956661
BraA09g004310.3C	83	DUF1995 domain-containing protein OS=Brassica oleracea var. oleracea OX=109376 PE=3 SV=1	0.766578	0.751662		1.33618	1.16199	0.983588	1.529	0.0357876
BraA09g007910.3C	75	Glutamate-1-semialdehyde 2,1-aminomutase OS=Brassica rapa subsp. pekinensis OX=51351 PE=3 SV=1	0.609658	0.795328		1.31741	1.3322	0.945406	1.706	0.0568287
BraA09g007910.3C	364	Glutamate-1-semialdehyde 2,1-aminomutase OS=Brassica rapa subsp. pekinensis OX=51351 PE=3 SV=1	0.785497	0.772072	0.900553	1.37539	0.832753	1.33374	1.441	0.113163
BraA09g008830.3C	151	Uncharacterized protein				1.13926	1.03936	0.821385
BraA09g009530.3C	223	BnaC07g16640D protein OS=Brassica napus OX=3708 GN=BnaC07g16640D PE=3 SV=1	0.87149	0.855229	0.850937	1.30256	1.09772	1.02206	1.328	0.0183394
BraA09g009720.3C	271	Ferredoxin--NADP reductase, chloroplastic OS=Brassica rapa subsp. pekinensis OX=51351 PE=3 SV=1	0.647389	0.698294		1.46898		1.18534	1.972	0.0273011
BraA09g009720.3C	84	Ferredoxin--NADP reductase, chloroplastic OS=Brassica rapa subsp. pekinensis OX=51351 PE=3 SV=1		0.986589	1.01341
BraA09g009720.3C	165	Ferredoxin--NADP reductase, chloroplastic OS=Brassica rapa subsp. pekinensis OX=51351 PE=3 SV=1	0.641787	0.862045	0.933768	1.20081	1.12143	1.24016	1.461	0.0293966
BraA09g009820.3C	273	BnaA09g08140D protein OS=Brassica napus OX=3708 GN=BnaA09g08140D PE=4 SV=1	0.838986		1.251			0.91001	0.871
BraA09g009870.3C	242	AAI domain-containing protein OS=Brassica campestris OX=3711 GN=BRAA09T36671Z PE=3 SV=1	0.630903		0.712975	1.32082	1.01747	1.31782	1.814	0.0163896
BraA09g010060.3C	126	Methylmalonate-semialdehyde dehydrogenase (CoA acylating) OS=Brassica rapa subsp. pekinensis OX=51351 PE=3 SV=1	0.837961	1.16614	0.798992	0.995052	1.1234	1.07845	1.14	0.308171
BraA09g010510.3C	91	Peptidyl-prolyl cis-trans isomerase OS=Brassica rapa subsp. pekinensis OX=51351 PE=3 SV=1	0.745645	0.721169		1.15548	1.31728	1.06043	1.606	0.0106869
BraA09g010510.3C	97	Peptidyl-prolyl cis-trans isomerase OS=Brassica rapa subsp. pekinensis OX=51351 PE=3 SV=1	0.93628	0.961688	0.833662	1.11785	1.22344	0.927079	1.196	0.132555
BraA09g010510.3C	44	Peptidyl-prolyl cis-trans isomerase OS=Brassica rapa subsp. pekinensis OX=51351 PE=3 SV=1	0.733392	1.07902	0.583801	1.37118	1.30004	0.932565	1.504	0.119412
BraA09g010510.3C	151	Peptidyl-prolyl cis-trans isomerase OS=Brassica rapa subsp. pekinensis OX=51351 PE=3 SV=1	0.882134	0.741893	0.826304	1.30988	1.14651	1.09328	1.449	0.00747253
BraA09g010510.3C	15	Peptidyl-prolyl cis-trans isomerase OS=Brassica rapa subsp. pekinensis OX=51351 PE=3 SV=1	0.882656	0.903442		0.892313	1.14466	1.17693	1.2	0.22313
BraA09g011650.3C	312	Plasma membrane ATPase OS=Brassica napus OX=3708 GN=BnaA09g09830D PE=3 SV=1	0.837778	0.781811	0.915673	1.15315	1.42518	0.886405	1.367	0.110518
BraA09g011650.3C	911	Plasma membrane ATPase OS=Brassica napus OX=3708 GN=BnaA09g09830D PE=3 SV=1	0.548331	0.600751		1.44996	1.40095		2.481	0.00286389
BraA09g011970.3C	115	Ribosomal_L28e domain-containing protein (Fragment) OS=Brassica oleracea OX=3712 GN=BOLC9T54383H PE=3 SV=1	0.596121	0.674101	0.745535	1.20609	1.45121	1.32694	1.977	0.00124011
BraA09g013400.3C	376	Succinate--CoA ligase [ADP-forming] subunit beta, mitochondrial OS=Brassica campestris OX=3711 GN=BRARA_I01256 PE=3 SV=1	0.776977	0.90869	0.861464	1.32696	1.253	0.872913	1.356	0.105198
BraA09g013400.3C	217	Succinate--CoA ligase [ADP-forming] subunit beta, mitochondrial OS=Brassica campestris OX=3711 GN=BRARA_I01256 PE=3 SV=1	0.742137	0.810972	0.789509	1.342	1.05353	1.26186	1.561	0.00465001
BraA09g013400.3C	161	Succinate--CoA ligase [ADP-forming] subunit beta, mitochondrial OS=Brassica campestris OX=3711 GN=BRARA_I01256 PE=3 SV=1	0.75337	0.938707	0.707848	1.08603	1.42989	1.08416	1.5	0.0323592
BraA09g013400.3C	392	Succinate--CoA ligase [ADP-forming] subunit beta, mitochondrial OS=Brassica campestris OX=3711 GN=BRARA_I01256 PE=3 SV=1	0.518163	1.09813	0.813087	1.4415	1.13557	0.993556	1.47	0.160895
BraA09g013400.3C	204	Succinate--CoA ligase [ADP-forming] subunit beta, mitochondrial OS=Brassica campestris OX=3711 GN=BRARA_I01256 PE=3 SV=1	0.713434	0.783307	0.895283	1.32016	1.21354	1.07427	1.508	0.00982706
BraA09g013400.3C	88	Succinate--CoA ligase [ADP-forming] subunit beta, mitochondrial OS=Brassica campestris OX=3711 GN=BRARA_I01256 PE=3 SV=1	0.898867	0.632941	1.01991	1.1826		1.26568	1.439	0.131506
BraA09g013400.3C	162	Succinate--CoA ligase [ADP-forming] subunit beta, mitochondrial OS=Brassica campestris OX=3711 GN=BRARA_I01256 PE=3 SV=1	0.661044	0.810854	1.29962	1.03904	1.05629	1.13315	1.165	0.392865
BraA09g013400.3C	118	Succinate--CoA ligase [ADP-forming] subunit beta, mitochondrial OS=Brassica campestris OX=3711 GN=BRARA_I01256 PE=3 SV=1
BraA09g013400.3C	261	Succinate--CoA ligase [ADP-forming] subunit beta, mitochondrial OS=Brassica campestris OX=3711 GN=BRARA_I01256 PE=3 SV=1	0.768387	0.898422	0.832229	1.37345	1.12751		1.501	0.0231455
BraA09g013400.3C	129	Succinate--CoA ligase [ADP-forming] subunit beta, mitochondrial OS=Brassica campestris OX=3711 GN=BRARA_I01256 PE=3 SV=1	1.00803	0.817989	0.79825	0.974975	0.994806	1.40595	1.286	0.157866
BraA09g013500.3C	179	Pyr_redox_2 domain-containing protein OS=Brassica rapa subsp. pekinensis OX=51351 PE=4 SV=1	0.896115		0.849686	1.20205	0.844591	1.20756	1.243	0.277153
BraA09g013500.3C	84	Pyr_redox_2 domain-containing protein OS=Brassica rapa subsp. pekinensis OX=51351 PE=4 SV=1				1.13339	0.866609
BraA09g019570.3C	60	Thioredoxin domain-containing protein OS=Brassica campestris OX=3711 GN=BRAA09T37626Z PE=4 SV=1	0.637939		1.42024			0.941826	0.915
BraA09g019570.3C	61	Thioredoxin domain-containing protein OS=Brassica campestris OX=3711 GN=BRAA09T37626Z PE=4 SV=1	0.515343	0.692781	0.523429	1.30947	1.3652	1.59378	2.465	0.00131016
BraA09g019570.3C	107	Thioredoxin domain-containing protein OS=Brassica campestris OX=3711 GN=BRAA09T37626Z PE=4 SV=1	0.388253	0.569444	0.348922	1.59399	1.6624	1.43698	3.592	0.00110325
BraA09g021440.3C	123	Peptidylprolyl isomerase OS=Brassica rapa subsp. pekinensis OX=51351 PE=4 SV=1	1.50232	0.447986	1.04969
BraA09g021490.3C	51	BnaA09g55240D protein OS=Brassica napus OX=3708 GN=BnaA09g55240D PE=3 SV=1	0.539886	0.587821	0.735336	0.910282	1.94278	1.2839	2.221	0.0332189
BraA09g024970.3C	182	BnaC09g21870D protein OS=Brassica napus OX=3708 GN=BnaC09g21870D PE=3 SV=1	0.634945			1.23628	1.06082	1.06795	1.767
BraA09g024970.3C	140	BnaC09g21870D protein OS=Brassica napus OX=3708 GN=BnaC09g21870D PE=3 SV=1	0.606018			1.31913		1.07485	1.975
BraA09g024970.3C	134	BnaC09g21870D protein OS=Brassica napus OX=3708 GN=BnaC09g21870D PE=3 SV=1	0.743503	1.0642	0.792679	1.35436	1.09519	0.950067	1.307	0.148487
BraA09g024970.3C	173	BnaC09g21870D protein OS=Brassica napus OX=3708 GN=BnaC09g21870D PE=3 SV=1	0.750465	0.842135		1.35232	1.05508		1.512	0.0968144
BraA09g024970.3C	175	BnaC09g21870D protein OS=Brassica napus OX=3708 GN=BnaC09g21870D PE=3 SV=1	0.73914	0.829427	1.21294		1.03916	1.17933	1.196	0.387762
BraA09g026000.3C	211	PAP_fibrillin domain-containing protein OS=Brassica campestris OX=3711 GN=BRAA09T38228Z PE=3 SV=1	0.737052			1.28023	0.773179	1.20954	1.476
BraA09g028120.3C	223	Chlorophyll a-b binding protein, chloroplastic OS=Brassica campestris OX=3711 GN=BRAA09T38434Z PE=3 SV=1	0.891436	0.962724	1.01864	1.11572	1.07279	0.938696	1.089	0.267734
BraA09g028120.3C	104	Chlorophyll a-b binding protein, chloroplastic OS=Brassica campestris OX=3711 GN=BRAA09T38434Z PE=3 SV=1	0.634804	0.884958	1.22861	1.32853	1.0102	0.912896	1.183	0.435804
BraA09g028120.3C	110	Chlorophyll a-b binding protein, chloroplastic OS=Brassica campestris OX=3711 GN=BRAA09T38434Z PE=3 SV=1	0.774911	1.25647	1.13144	1.07421	0.905045	0.857915	0.897	0.596971
BraA09g028120.3C	214	Chlorophyll a-b binding protein, chloroplastic OS=Brassica campestris OX=3711 GN=BRAA09T38434Z PE=3 SV=1	0.884242				1.11576		1.262
BraA09g028120.3C	103	Chlorophyll a-b binding protein, chloroplastic OS=Brassica campestris OX=3711 GN=BRAA09T38434Z PE=3 SV=1		0.804701		1.41574		0.779561	1.364
BraA09g028120.3C	51	Chlorophyll a-b binding protein, chloroplastic OS=Brassica campestris OX=3711 GN=BRAA09T38434Z PE=3 SV=1	0.996152	1.19718	0.893328	1.2553	0.935609	0.722435	0.944	0.696645
BraA09g028120.3C	62	Chlorophyll a-b binding protein, chloroplastic OS=Brassica campestris OX=3711 GN=BRAA09T38434Z PE=3 SV=1	0.830858		1.38552	0.904884	0.878741		0.805	0.545126
BraA09g029180.3C	103	L-ascorbate peroxidase OS=Brassica rapa subsp. pekinensis OX=51351 PE=3 SV=1	0.77255	0.697621		1.57313	1.21006	0.746641	1.601	0.230757
BraA09g032050.3C	23	Ribosomal_L6 domain-containing protein OS=Brassica oleracea OX=3712 GN=BOLC9T55479H PE=3 SV=1	0.513211	0.837522	0.783926		1.25491	1.61043	2.013	0.0469517
BraA09g032660.3C	153	Glycine cleavage system H protein OS=Brassica campestris OX=3711 GN=BRAA09T38921Z PE=3 SV=1	0.800567	0.958478	0.952289	1.1762	1.11497	0.997498	1.213	0.0638593
BraA09g032660.3C	135	Glycine cleavage system H protein OS=Brassica campestris OX=3711 GN=BRAA09T38921Z PE=3 SV=1	0.67468	0.893006		0.863586	1.28102	1.28771	1.46	0.160746
BraA09g032660.3C	149	Glycine cleavage system H protein OS=Brassica campestris OX=3711 GN=BRAA09T38921Z PE=3 SV=1	0.6659	1.05575	0.609846	1.37331	1.08572	1.20947	1.573	0.0592058
BraA09g032660.3C	78	Glycine cleavage system H protein OS=Brassica campestris OX=3711 GN=BRAA09T38921Z PE=3 SV=1		0.836883		1.04177		1.12135	1.292
BraA09g033090.3C	116	Phosphoribulokinase OS=Brassica rapa subsp. pekinensis OX=51351 PE=3 SV=1	0.97016	1.14417	1.06219	1.52283	0.0290258	1.27163	0.889	0.476216
BraA09g033090.3C	202	Phosphoribulokinase OS=Brassica rapa subsp. pekinensis OX=51351 PE=3 SV=1	0.938523	0.790849	0.832637	1.38339	1.10318	0.951424	1.342	0.0767223
BraA09g033090.3C	218	Phosphoribulokinase OS=Brassica rapa subsp. pekinensis OX=51351 PE=3 SV=1	0.731256	1.335		1.1529	0.985816	0.795028	0.947	0.939471
BraA09g033090.3C	293	Phosphoribulokinase OS=Brassica rapa subsp. pekinensis OX=51351 PE=3 SV=1	0.807431	0.792583	1.31491	1.11904	0.948385	1.01765	1.058	0.654884
BraA09g035160.3C	43	Chlorophyll a-b binding protein, chloroplastic OS=Brassica napus OX=3708 GN=BnaA09g26570D PE=3 SV=1	0.825121	0.783099	0.810469	1.38744	1.16069	1.03318	1.481	0.0114724
BraA09g039180.3C	333	Pyruvate dehydrogenase E1 component subunit alpha OS=Brassica rapa subsp. pekinensis OX=51351 PE=4 SV=1	0.844294	0.876187	1.13722	1.17959	0.962995	0.999707	1.1	0.424467
BraA09g039180.3C	341	Pyruvate dehydrogenase E1 component subunit alpha OS=Brassica rapa subsp. pekinensis OX=51351 PE=4 SV=1	0.60819	1.22647		1.07547	1.00893	1.08094	1.15	0.502778
BraA09g039180.3C	319	Pyruvate dehydrogenase E1 component subunit alpha OS=Brassica rapa subsp. pekinensis OX=51351 PE=4 SV=1	0.683481	1.16295		1.08397	1.02108	1.04852	1.139	0.469925
BraA09g039180.3C	330	Pyruvate dehydrogenase E1 component subunit alpha OS=Brassica rapa subsp. pekinensis OX=51351 PE=4 SV=1	0.722057	0.802114	0.713217	1.41198	1.11333	1.23731	1.682	0.00272341
BraA09g039180.3C	242	Pyruvate dehydrogenase E1 component subunit alpha OS=Brassica rapa subsp. pekinensis OX=51351 PE=4 SV=1	0.705636	0.835025	0.978061	1.18914	1.04348	1.24865	1.382	0.0383849
BraA09g039510.3C	337	PKS_ER domain-containing protein OS=Brassica rapa subsp. pekinensis OX=51351 PE=3 SV=1	0.691543	0.842541			1.2784	1.18751	1.607	0.0452031
BraA09g039510.3C	338	PKS_ER domain-containing protein OS=Brassica rapa subsp. pekinensis OX=51351 PE=3 SV=1	0.833601	0.935543		0.921493		1.30936	1.261	0.35926
BraA09g039510.3C	263	PKS_ER domain-containing protein OS=Brassica rapa subsp. pekinensis OX=51351 PE=3 SV=1	0.835181	0.655001	0.860314	0.861086	1.42189	1.36653	1.553	0.0816368
BraA09g039510.3C	122	PKS_ER domain-containing protein OS=Brassica rapa subsp. pekinensis OX=51351 PE=3 SV=1	0.712775	0.718161	0.85524	1.13548	1.27539	1.30295	1.624	0.00266167
BraA09g039860.3C	32	Aminotran_1_2 domain-containing protein OS=Brassica rapa subsp. pekinensis OX=51351 PE=4 SV=1	1.11851	0.881488
BraA09g039860.3C	403	Aminotran_1_2 domain-containing protein OS=Brassica rapa subsp. pekinensis OX=51351 PE=4 SV=1	1.49163	1.09389	1.24632	0.636355	0.779809	0.751994	0.566	0.0067011
BraA09g039860.3C	87	Aminotran_1_2 domain-containing protein OS=Brassica rapa subsp. pekinensis OX=51351 PE=4 SV=1	1.26411	0.96743	1.32367	0.827359	0.824292	0.793141	0.688	0.0207778
BraA09g039890.3C	47	Ribosomal_L18e/L15P domain-containing protein OS=Brassica campestris OX=3711 GN=BRAA09T39641Z PE=3 SV=1	0.834677	0.710046	0.679662	1.23595	1.53669	1.00298	1.697	0.01995
BraA09g039970.3C	53	Phosphoglucomutase (alpha-D-glucose-1,6-bisphosphate-dependent) OS=Brassica rapa subsp. pekinensis OX=51351 PE=3 SV=1	0.721665	1.00719		1.10965	1.12166	1.03984	1.261	0.150802
BraA09g041460.3C	103	Fe2OG dioxygenase domain-containing protein OS=Brassica rapa subsp. pekinensis OX=51351 PE=3 SV=1	0.905369	0.946372		0.974443	1.17985	0.993963	1.133	0.225913
BraA09g043500.3C	136	ATP synthase subunit d, mitochondrial (Fragment) OS=Brassica oleracea OX=3712 GN=BOLC8T50374H PE=3 SV=1	0.637574	0.789948	0.905489	1.24048	1.42651		1.715	0.0307256
BraA09g043500.3C	100	ATP synthase subunit d, mitochondrial (Fragment) OS=Brassica oleracea OX=3712 GN=BOLC8T50374H PE=3 SV=1	0.73479	1.1552	0.995819	1.02156	0.95504	1.13759	1.079	0.558926
BraA09g043930.3C	327	Pyr_redox_2 domain-containing protein OS=Brassica rapa subsp. pekinensis OX=51351 PE=4 SV=1	0.656751	0.681388	0.88389			1.77797	2.4
BraA09g043930.3C	276	Pyr_redox_2 domain-containing protein OS=Brassica rapa subsp. pekinensis OX=51351 PE=4 SV=1	0.679398	0.694076		1.19664	1.51619	0.913701	1.76	0.0635569
BraA09g043930.3C	135	Pyr_redox_2 domain-containing protein OS=Brassica rapa subsp. pekinensis OX=51351 PE=4 SV=1	0.878784	0.846916	1.09374	1.24323	0.987372	0.949966	1.128	0.359494
BraA09g043930.3C	161	Pyr_redox_2 domain-containing protein OS=Brassica rapa subsp. pekinensis OX=51351 PE=4 SV=1	0.763543	0.752453	0.963538	1.05214	1.23781	1.23051	1.42	0.0211195
BraA09g044020.3C	102	Glutaredoxin-dependent peroxiredoxin OS=Brassica campestris OX=3711 GN=BRAA09T40067Z PE=3 SV=1	1.00363	0.850909	0.679267	1.20861	0.954797	1.30279	1.368	0.0967133
BraA09g044020.3C	128	Glutaredoxin-dependent peroxiredoxin OS=Brassica campestris OX=3711 GN=BRAA09T40067Z PE=3 SV=1	0.677621	0.758284	0.962304	1.2135	1.11513	1.27316	1.502	0.0196327
BraA09g044380.3C	276	BnaA03g17030D protein OS=Brassica napus OX=3708 GN=BnaA03g17030D PE=3 SV=1	0.807558	0.756861	1.08593	1.17553	1.15213	1.022	1.264	0.109462
BraA09g044380.3C	3	BnaA03g17030D protein OS=Brassica napus OX=3708 GN=BnaA03g17030D PE=3 SV=1		0.707227	0.737831	1.06346	1.63664	0.854843	1.64	0.160773
BraA09g044390.3C	124	BnaA02g10390D protein OS=Brassica napus OX=3708 GN=BnaA02g10390D PE=3 SV=1	0.510237	0.697153	2.40816	0.753826		0.630626	0.574	0.638759
BraA09g044740.3C	65	60S ribosomal protein L36 OS=Brassica oleracea OX=3712 GN=BOLC8T50506H PE=3 SV=1				0.959835	0.943455	1.09671
BraA09g044960.3C	403	D-fructose-1,6-bisphosphate 1-phosphohydrolase OS=Brassica napus OX=3708 GN=BnaAnng17200D PE=3 SV=1	0.643204	1.04071	0.749766	1.09922	1.20012	1.26698	1.465	0.0533917
BraA09g044960.3C	320	D-fructose-1,6-bisphosphate 1-phosphohydrolase OS=Brassica napus OX=3708 GN=BnaAnng17200D PE=3 SV=1	0.807071	0.844301	0.660353	1.46959	1.15945	1.05923	1.595	0.0199274
BraA09g045100.3C	147	Uncoupling protein 1 OS=Brassica juncea OX=3707 GN=UCP1 PE=2 SV=1	0.812649	1.08515	1.02965	1.18792	1.00432	0.880311	1.05	0.716009
BraA09g045490.3C	374	Glutathione reductase OS=Brassica rapa subsp. pekinensis OX=51351 PE=3 SV=1	0.847701	0.943142	0.746126	1.34989	0.976889	1.13625	1.365	0.0563652
BraA09g045720.3C	166	Chlorophyll a-b binding protein, chloroplastic OS=Brassica rapa subsp. pekinensis OX=51351 PE=3 SV=1	0.645094	0.852131	0.57774	1.3995	1.52984	0.995696	1.892	0.0220762
BraA09g045720.3C	179	Chlorophyll a-b binding protein, chloroplastic OS=Brassica rapa subsp. pekinensis OX=51351 PE=3 SV=1	0.794926	0.870749	0.65242	1.21442	1.13891	1.32858	1.588	0.00826232
BraA09g045720.3C	84	Chlorophyll a-b binding protein, chloroplastic OS=Brassica rapa subsp. pekinensis OX=51351 PE=3 SV=1	0.487212	0.86542	0.611571	1.77957	1.15281	1.10341	2.055	0.0328734
BraA09g046560.3C	307	BnaA09g35380D protein OS=Brassica napus OX=3708 GN=BnaA09g35380D PE=3 SV=1	0.886124	0.798158	0.922169	1.13119	1.23438	1.02798	1.302	0.0181865
BraA09g046560.3C	319	BnaA09g35380D protein OS=Brassica napus OX=3708 GN=BnaA09g35380D PE=3 SV=1	0.845273	0.822267	0.810581	1.05428	1.30587	1.16172	1.421	0.00528031
BraA09g046560.3C	284	BnaA09g35380D protein OS=Brassica napus OX=3708 GN=BnaA09g35380D PE=3 SV=1	0.708163			1.19939	1.09987	0.992573	1.549
BraA09g046560.3C	368	BnaA09g35380D protein OS=Brassica napus OX=3708 GN=BnaA09g35380D PE=3 SV=1	0.960426	0.823489	0.915403	1.0839	1.21678		1.278	0.043086
BraA09g046560.3C	250	BnaA09g35380D protein OS=Brassica napus OX=3708 GN=BnaA09g35380D PE=3 SV=1	0.9683	0.895343		0.939067	1.40292	0.794374	1.122	0.720109
BraA09g046820.3C	96	Peptidyl-prolyl cis-trans isomerase OS=Brassica rapa subsp. pekinensis OX=51351 PE=3 SV=1	0.799928	0.762717	0.92331		1.29132	1.22273	1.517	0.012077
BraA09g046820.3C	138	Peptidyl-prolyl cis-trans isomerase OS=Brassica rapa subsp. pekinensis OX=51351 PE=3 SV=1	0.886562	1.18318		0.931218		0.999043	0.933	0.725295
BraA09g047380.3C	87	Calmodulin OS=Brassica juncea OX=3707 PE=2 SV=1	0.702804	0.683866	0.559269		1.3943	1.65976	2.354	0.00480027
BraA09g047380.3C	78	Calmodulin OS=Brassica juncea OX=3707 PE=2 SV=1	0.743797	0.944479		1.20618	1.02036	1.08519	1.308	0.0875177
BraA09g047380.3C	95	Calmodulin OS=Brassica juncea OX=3707 PE=2 SV=1	0.505916			1.51231		0.981771	2.465
BraA09g048200.3C	1059	EGF-like domain-containing protein OS=Brassica rapa subsp. pekinensis OX=51351 PE=3 SV=1		0.797285		1.21798	0.888344	1.09639	1.339
BraA09g048970.3C	382	Citrate synthase OS=Brassica rapa subsp. pekinensis OX=51351 PE=3 SV=1	0.853421	1.26771	0.880917		0.997956		0.997
BraA09g050480.3C	344	Transketolase OS=Brassica campestris OX=3711 GN=BRAA09T40723Z PE=3 SV=1	0.922628	0.927135	1.26187	1.03598	0.882403	0.969983	0.928	0.594723
BraA09g050480.3C	95	Transketolase OS=Brassica campestris OX=3711 GN=BRAA09T40723Z PE=3 SV=1	0.781076	1.11609	0.857309	1.23154	1.06782	0.946166	1.178	0.265159
BraA09g050480.3C	586	Transketolase OS=Brassica campestris OX=3711 GN=BRAA09T40723Z PE=3 SV=1	0.767552	0.910007	0.829865	1.39684	1.1514	0.944334	1.393	0.0597377
BraA09g050480.3C	579	Transketolase OS=Brassica campestris OX=3711 GN=BRAA09T40723Z PE=3 SV=1	1.13433	0.620006		1.06141	1.52282	0.661432	1.233	0.641708
BraA09g050480.3C	124	Transketolase OS=Brassica campestris OX=3711 GN=BRAA09T40723Z PE=3 SV=1	0.920871	1.13635	0.804547	0.92719	1.18333	1.02772	1.097	0.472282
BraA09g050480.3C	308	Transketolase OS=Brassica campestris OX=3711 GN=BRAA09T40723Z PE=3 SV=1	1.02542	0.882289	0.973352	1.00148	1.2653	0.852148	1.083	0.609707
BraA09g050480.3C	471	Transketolase OS=Brassica campestris OX=3711 GN=BRAA09T40723Z PE=3 SV=1	0.870459	0.901262	0.883246	0.972121	1.18618	1.18673	1.26	0.027869
BraA09g050480.3C	393	Transketolase OS=Brassica campestris OX=3711 GN=BRAA09T40723Z PE=3 SV=1	0.512499	1.05882	1.82273	0.868343	1.09762	0.639986	0.768	0.707234
BraA09g050480.3C	318	Transketolase OS=Brassica campestris OX=3711 GN=BRAA09T40723Z PE=3 SV=1	0.459459	0.980912	1.10309	1.26237	1.19417		1.449	0.304908
BraA09g050480.3C	330	Transketolase OS=Brassica campestris OX=3711 GN=BRAA09T40723Z PE=3 SV=1	0.807817	0.748203	0.943461	1.30102	1.24287	0.956631	1.4	0.0474009
BraA09g050480.3C	378	Transketolase OS=Brassica campestris OX=3711 GN=BRAA09T40723Z PE=3 SV=1	0.796001	0.976875	1.23163	1.07672	0.918773		0.996	0.96179
BraA09g050480.3C	597	Transketolase OS=Brassica campestris OX=3711 GN=BRAA09T40723Z PE=3 SV=1	0.977323	1.10547	0.82502	1.10226	1.09986	0.890063	1.063	0.59539
BraA09g050480.3C	367	Transketolase OS=Brassica campestris OX=3711 GN=BRAA09T40723Z PE=3 SV=1	0.804809	0.896964	0.855496			1.44273	1.693
BraA09g050980.3C	42	Cysteine synthase OS=Brassica rapa subsp. pekinensis OX=51351 PE=3 SV=1	0.845961	0.697478	1.1051	1.15063	1.24179	0.959044	1.265	0.18294
BraA09g051040.3C	157	Aminotran_1_2 domain-containing protein OS=Brassica campestris OX=3711 GN=BRAA08T33591Z PE=3 SV=1				0.820684	1.33575	0.843562
BraA09g051190.3C	98	BnaA09g39370D protein OS=Brassica napus OX=3708 GN=BnaA09g39370D PE=3 SV=1	1.33713	0.524465	0.79567	1.19339	1.03654	1.1128	1.258	0.333261
BraA09g051360.3C	126	Uncharacterized protein				0.939105	1.06089
BraA09g051560.3C	137	Peptidyl-prolyl cis-trans isomerase OS=Brassica rapa subsp. pekinensis OX=51351 PE=3 SV=1	0.664022	0.623757	2.17291	0.930875	0.79927	0.809164	0.734	0.759541
BraA09g051560.3C	242	Peptidyl-prolyl cis-trans isomerase OS=Brassica rapa subsp. pekinensis OX=51351 PE=3 SV=1	0.823764	0.901859	1.08745	1.21388	0.98792	0.985125	1.133	0.302324
BraA09g051560.3C	222	Peptidyl-prolyl cis-trans isomerase OS=Brassica rapa subsp. pekinensis OX=51351 PE=3 SV=1	1.02509	0.926996	1.09699	1.3523	0.795541	0.803081	0.968	0.748215
BraA09g051560.3C	213	Peptidyl-prolyl cis-trans isomerase OS=Brassica rapa subsp. pekinensis OX=51351 PE=3 SV=1			1.93222		0.0677784		0.035
BraA09g051560.3C	132	Peptidyl-prolyl cis-trans isomerase OS=Brassica rapa subsp. pekinensis OX=51351 PE=3 SV=1	0.73353	0.779354	0.984186		1.27593	1.227	1.504	0.0376481
BraA09g051790.3C	12	Cytochrome c oxidase subunit 5C OS=Brassica oleracea OX=3712 GN=BOLC8T51303H PE=3 SV=1	0.86562		1.07009	1.06429			1.1
BraA09g052140.3C	249	60S ribosomal protein L7a OS=Brassica campestris OX=3711 GN=BRARA_I04344 PE=3 SV=1	1.11255	1.03531	0.848577	1.087	1.06465	0.851909	1.002	0.98082
BraA09g055060.3C	56	PLAT domain-containing protein OS=Brassica rapa subsp. pekinensis OX=51351 PE=4 SV=1		0.913305				1.08669	1.19
BraA09g055600.3C	359	Fructose-bisphosphate aldolase OS=Brassica rapa subsp. pekinensis OX=51351 PE=3 SV=1					1
BraA09g055960.3C	259	Chloroplast light-regulated protein OS=Brassica campestris OX=3711 PE=2 SV=1	0.624946			1.052	1.38304	0.940019	1.8
BraA09g055960.3C	255	Chloroplast light-regulated protein OS=Brassica campestris OX=3711 PE=2 SV=1	0.884506	0.724575	0.665515	1.03962	1.26386	1.42192	1.638	0.0166527
BraA09g056460.3C	84	Profilin OS=Brassica oleracea OX=3712 GN=BOLC8T51805H PE=3 SV=1	1.0885	0.836962		0.326317	1.73305	1.01517	1.065	0.843399
BraA09g056460.3C	76	Profilin OS=Brassica oleracea OX=3712 GN=BOLC8T51805H PE=3 SV=1	0.901672	0.732051	0.735101	0.8835		1.74768	1.666	0.187352
BraA09g058390.3C	270	BnaA09g56450D protein OS=Brassica napus OX=3708 GN=BnaA09g56450D PE=4 SV=1	0.590517	0.820188	0.838507	1.49811	1.15118	1.10149	1.668	0.0257814
BraA09g058390.3C	188	BnaA09g56450D protein OS=Brassica napus OX=3708 GN=BnaA09g56450D PE=4 SV=1					0.855237	1.14476
BraA09g058610.3C	263	H(+)-exporting diphosphatase OS=Brassica campestris OX=3711 GN=BRAA09T41498Z PE=3 SV=1	0.896134	0.634977	1.12411	1.041	1.52871	0.775064	1.26	0.442985
BraA09g058610.3C	357	H(+)-exporting diphosphatase OS=Brassica campestris OX=3711 GN=BRAA09T41498Z PE=3 SV=1	0.662054	0.8457		0.974812	1.27258	1.24485	1.544	0.0559444
BraA09g058610.3C	708	H(+)-exporting diphosphatase OS=Brassica campestris OX=3711 GN=BRAA09T41498Z PE=3 SV=1	0.648718	0.840588	1.00275	1.37092	1.15165	0.985365	1.408	0.0926257
BraA09g058960.3C	54	10 kDa chaperonin OS=Brassica napus OX=3708 PE=3 SV=1	0.714583	0.724216	0.851961	1.29171	1.05086	1.36667	1.619	0.00807018
BraA09g058960.3C	22	10 kDa chaperonin OS=Brassica napus OX=3708 PE=3 SV=1	0.523275	0.569968	0.666255	1.72897	1.12611	1.38542	2.41	0.0036582
BraA09g058960.3C	40	10 kDa chaperonin OS=Brassica napus OX=3708 PE=3 SV=1	0.711226	0.744019		1.29421	1.13231	1.11823	1.624	0.00454496
BraA09g060510.3C	278	Glyceraldehyde-3-phosphate dehydrogenase OS=Brassica rapa subsp. pekinensis OX=51351 PE=3 SV=1	0.647898	1.34118	1.2294	1.05339	0.890879	0.837251	0.864	0.690889
BraA09g060510.3C	288	Glyceraldehyde-3-phosphate dehydrogenase OS=Brassica rapa subsp. pekinensis OX=51351 PE=3 SV=1	0.548877		2.34979			0.10133	0.07
BraA09g060510.3C	236	Glyceraldehyde-3-phosphate dehydrogenase OS=Brassica rapa subsp. pekinensis OX=51351 PE=3 SV=1	1.38953	1.08792	1.40457	0.63383	0.716928	0.767229	0.546	0.00388941
BraA09g060510.3C	87	Glyceraldehyde-3-phosphate dehydrogenase OS=Brassica rapa subsp. pekinensis OX=51351 PE=3 SV=1	0.778138		1.387			0.83486	0.771
BraA09g060510.3C	315	Glyceraldehyde-3-phosphate dehydrogenase OS=Brassica rapa subsp. pekinensis OX=51351 PE=3 SV=1	0.759486	0.909879	1.45193	1.1887	1.04424	0.645768	0.922	0.793771
BraA09g060510.3C	231	Glyceraldehyde-3-phosphate dehydrogenase OS=Brassica rapa subsp. pekinensis OX=51351 PE=3 SV=1	0.812576	1.10673	0.784322	1.13998	1.0006	1.15579	1.219	0.153641
BraA09g062310.3C	22	BnaA09g15190D protein OS=Brassica napus OX=3708 GN=BnaA09g15190D PE=3 SV=1	0.537487	0.93942		1.2799	0.851967	1.39123	1.59	0.190978
BraA09g062890.3C	251	Epimerase domain-containing protein OS=Brassica oleracea var. oleracea OX=109376 GN=106312784 PE=4 SV=1	1.21347	0.79405	0.700135	0.771633	1.29121	1.2295	1.216	0.442683
BraA09g063010.3C	318	Tr-type G domain-containing protein OS=Brassica oleracea OX=3712 GN=BOLC5T29361H PE=3 SV=1				1.04479	0.944931	1.01027
BraA09g063090.3C	32	Histone H4 (Fragment) OS=Brassica campestris OX=3711 GN=BRARA_C01885 PE=3 SV=1	0.605988	0.784882	0.740403	1.17106	1.44679	1.25088	1.815	0.00395093
BraA09g063090.3C	92	Histone H4 (Fragment) OS=Brassica campestris OX=3711 GN=BRARA_C01885 PE=3 SV=1
BraA09g065270.3C	128	Thioredoxin domain-containing protein OS=Brassica campestris OX=3711 GN=BRARA_I05530 PE=4 SV=1	0.879968	0.726934	0.645276	1.22241	1.30897	1.21644	1.664	0.00520704
BraA09g065270.3C	140	Thioredoxin domain-containing protein OS=Brassica campestris OX=3711 GN=BRARA_I05530 PE=4 SV=1	0.563727	0.759152	0.761308	1.4596	1.10568	1.35053	1.879	0.00809815
BraA10g001280.3C	127	Polyketide_cyc domain-containing protein OS=Brassica campestris OX=3711 GN=BRARA_J00113 PE=3 SV=1	0.425195			1.13587	1.23502	1.20391	2.802
BraA10g001320.3C	76	[Histone H3]-lysine(27) N-trimethyltransferase OS=Brassica napus OX=3708 GN=BnaC05g01310D PE=4 SV=1				1.11975		0.880255
BraA10g001700.3C	644	BnaAnng15890D protein OS=Brassica napus OX=3708 GN=BnaAnng15890D PE=4 SV=1	0.93889	1.0826		0.979409	1.11758	0.881528	0.982	0.858377
BraA10g001700.3C	649	BnaAnng15890D protein OS=Brassica napus OX=3708 GN=BnaAnng15890D PE=4 SV=1	0.93889	1.0826		0.979409	1.11758	0.881528	0.982	0.858377
BraA10g001700.3C	653	BnaAnng15890D protein OS=Brassica napus OX=3708 GN=BnaAnng15890D PE=4 SV=1	0.93889	1.0826		0.979409	1.11758	0.881528	0.982	0.858377
BraA10g002150.3C	116	Uncharacterized protein	0.602525	1.19729	1.00805		0.963492	1.22865	1.171	0.546738
BraA10g002800.3C	79	BnaA08g27790D protein OS=Brassica napus OX=3708 GN=BnaA08g27790D PE=3 SV=1	0.703838	0.695516	0.81855	1.21733	1.23436	1.3304	1.705	0.000828181
BraA10g002950.3C	237	Malate dehydrogenase OS=Brassica oleracea OX=3712 GN=MDH PE=2 SV=1	0.57393	0.797832	0.685428	1.30591	1.38971	1.24719	1.917	0.00277467
BraA10g002950.3C	240	Malate dehydrogenase OS=Brassica oleracea OX=3712 GN=MDH PE=2 SV=1	0.927093	0.66157	0.918533	1.2083	1.24041	1.04409	1.393	0.0506723
BraA10g002950.3C	111	Malate dehydrogenase OS=Brassica oleracea OX=3712 GN=MDH PE=2 SV=1	0.576079	0.846562		1.20893	1.16301	1.20542	1.676	0.0341496
BraA10g002950.3C	119	Malate dehydrogenase OS=Brassica oleracea OX=3712 GN=MDH PE=2 SV=1			0.792557	1.19806		1.00938	1.393
BraA10g002950.3C	208	Malate dehydrogenase OS=Brassica oleracea OX=3712 GN=MDH PE=2 SV=1	0.65483	0.760344	1.09346	1.37453	1.12613	0.990708	1.392	0.126967
BraA10g003170.3C	203	BPL/LPL catalytic domain-containing protein OS=Brassica rapa subsp. pekinensis OX=51351 PE=3 SV=1	1.11166	0.899913		0.988982	0.999447		0.988	0.959838
BraA10g003600.3C	293	Fe2OG dioxygenase domain-containing protein OS=Brassica rapa subsp. pekinensis OX=51351 PE=3 SV=1	0.906708	1.00146	0.842479	0.911075	1.14851	1.18976	1.181	0.171427
BraA10g004690.3C	147	BnaA10g03940D protein OS=Brassica napus OX=3708 GN=BnaA10g03940D PE=4 SV=1	1.18639	0.928664	1.1529		0.732044		0.672
BraA10g004690.3C	152	BnaA10g03940D protein OS=Brassica napus OX=3708 GN=BnaA10g03940D PE=4 SV=1	1.18639	0.928664	1.1529		0.732044		0.672
BraA10g005400.3C	91	PsbP domain-containing protein OS=Brassica campestris OX=3711 GN=BRAA10T42792Z PE=4 SV=1	1.09931	0.795564		0.950114		1.15501	1.111	0.609015
BraA10g006010.3C	94	Myb_DNA-bind_3 domain-containing protein OS=Brassica oleracea var. oleracea OX=109376 PE=3 SV=1				1.02349	0.908721	1.06779
BraA10g006830.3C	256	Cysteine protease OS=Brassica campestris OX=3711 GN=CP3 PE=2 SV=1	0.582235	0.38452	0.527663	1.38095	1.23913	1.8855	3.015	0.00341721
BraA10g006830.3C	140	Cysteine protease OS=Brassica campestris OX=3711 GN=CP3 PE=2 SV=1		0.44637		1.26996	1.26449	1.01918	2.654
BraA10g006830.3C	336	Cysteine protease OS=Brassica campestris OX=3711 GN=CP3 PE=2 SV=1				0.837703		1.1623
BraA10g006830.3C	255	Cysteine protease OS=Brassica campestris OX=3711 GN=CP3 PE=2 SV=1				0.939785	1.18957	0.870646
BraA10g007760.3C	172	BnaA10g08750D protein OS=Brassica napus OX=3708 GN=BnaA10g08750D PE=4 SV=1	0.623875	0.763367	0.699276	1.43408	1.48998	0.989427	1.876	0.012574
BraA10g007760.3C	165	BnaA10g08750D protein OS=Brassica napus OX=3708 GN=BnaA10g08750D PE=4 SV=1	0.743823		0.716104	1.1548	1.25566	1.12962	1.617	0.0016475
BraA10g007760.3C	154	BnaA10g08750D protein OS=Brassica napus OX=3708 GN=BnaA10g08750D PE=4 SV=1	0.552049	0.752159	0.753226	1.60208	1.14228	1.19821	1.916	0.011769
BraA10g009220.3C	75	Pyruvate dehydrogenase E1 component subunit beta OS=Brassica campestris OX=3711 GN=BRARA_J00575 PE=4 SV=1	0.756718	0.792935	0.933002	1.32141	1.14268	1.05325	1.417	0.0192531
BraA10g010240.3C	31	Ribosomal_S10 domain-containing protein OS=Brassica campestris OX=3711 GN=BRAA03T10901Z PE=3 SV=1	0.752187	0.664002	0.650068	1.39962	1.39207	1.14205	1.904	0.00136996
BraA10g010240.3C	38	Ribosomal_S10 domain-containing protein OS=Brassica campestris OX=3711 GN=BRAA03T10901Z PE=3 SV=1				0.951584	1.17928	0.869134
BraA10g010420.3C	86	Phosphoglucomutase (alpha-D-glucose-1,6-bisphosphate-dependent) OS=Brassica campestris OX=3711 GN=BRAA10T43046Z PE=3 SV=1	0.863849			1.07466	0.92938	1.13211	1.21
BraA10g011140.3C	42	BnaA10g06250D protein OS=Brassica napus OX=3708 GN=BnaA10g06250D PE=3 SV=1	0.534926	1.13428		1.04924	1.28155		1.396	0.413858
BraA10g012410.3C	125	Chlorophyll a-b binding protein, chloroplastic OS=Brassica campestris OX=3711 GN=BRAA10T43251Z PE=3 SV=1	0.925065		0.783286	1.48889		0.802764	1.341	0.515939
BraA10g012590.3C	72	BnaA03g01450D protein OS=Brassica napus OX=3708 GN=BnaA03g01450D PE=3 SV=1	0.942399	0.76267	0.88279	1.27509	1.19245	0.944597	1.319	0.0691297
BraA10g012590.3C	19	BnaA03g01450D protein OS=Brassica napus OX=3708 GN=BnaA03g01450D PE=3 SV=1	0.924931	0.828841	0.758007	1.24788	1.06576	1.17458	1.389	0.0110264
BraA10g013100.3C	779	Rab3 GTPase-activating protein catalytic subunit OS=Brassica oleracea var. oleracea OX=109376 PE=3 SV=1	0.689146		0.629419	1.44813	1.33463	0.898673	1.861	0.0526956
BraA10g013100.3C	766	Rab3 GTPase-activating protein catalytic subunit OS=Brassica oleracea var. oleracea OX=109376 PE=3 SV=1	0.59161			1.1785	1.08569	1.1442	1.92
BraA10g013190.3C	137	GTP-binding nuclear protein (Fragment) OS=Brassica campestris OX=3711 GN=BRAA02T06044Z PE=3 SV=1	0.669579	0.760155	0.747508	1.33162	1.43581	1.05533	1.756	0.00527679
BraA10g013190.3C	26	GTP-binding nuclear protein (Fragment) OS=Brassica campestris OX=3711 GN=BRAA02T06044Z PE=3 SV=1			0.567901	0.828384	1.33069	1.27302	2.014
BraA10g016910.3C	293	MFS domain-containing protein OS=Brassica rapa subsp. pekinensis OX=51351 PE=3 SV=1	0.699014	0.534947	1.18981	1.03833	1.22628	1.31162	1.475	0.14627
BraA10g017690.3C	71	40S ribosomal protein S15a OS=Brassica campestris OX=3711 GN=BRAA06T23689Z PE=2 SV=1	0.654354	1.08478	1.07137	1.11242	0.987441	1.08964	1.135	0.425272
BraA10g018190.3C	438	Tr-type G domain-containing protein OS=Brassica oleracea OX=3712 GN=BOLC5T29361H PE=3 SV=1	1.03481	0.653834	0.74482	1.12996	1.43657		1.582	0.0976176
BraA10g018190.3C	179	Tr-type G domain-containing protein OS=Brassica oleracea OX=3712 GN=BOLC5T29361H PE=3 SV=1	0.674975	0.74002	0.788138	1.33841	1.3563	1.10216	1.723	0.00256764
BraA10g018190.3C	318	Tr-type G domain-containing protein OS=Brassica oleracea OX=3712 GN=BOLC5T29361H PE=3 SV=1	0.638053	0.749283	0.843467	1.48032	1.19874	1.09014	1.69	0.0125586
BraA10g018190.3C	243	Tr-type G domain-containing protein OS=Brassica oleracea OX=3712 GN=BOLC5T29361H PE=3 SV=1		1.09776	1.23635	1.60732	0.438269	0.62029	0.761	0.457038
BraA10g018190.3C	161	Tr-type G domain-containing protein OS=Brassica oleracea OX=3712 GN=BOLC5T29361H PE=3 SV=1	0.710769	0.89013	0.934109	1.1304	1.33269	1.00191	1.367	0.0570743
BraA10g018190.3C	427	Tr-type G domain-containing protein OS=Brassica oleracea OX=3712 GN=BOLC5T29361H PE=3 SV=1	0.606546	0.897421	0.782775	1.27519	1.16447	1.2736	1.624	0.0138485
BraA10g018700.3C	96	Histone H2B OS=Brassica napus OX=3708 GN=BnaC09g36190D PE=3 SV=1	0.887423	0.748207	0.827916	1.08336	1.23786	1.21524	1.436	0.00501295
BraA10g020020.3C	133	Germin-like protein OS=Brassica rapa subsp. pekinensis OX=51351 PE=3 SV=1	0.807981	0.91096	0.810344	1.34656	1.08021	1.04394	1.372	0.0249131
BraA10g020640.3C	235	BnaC02g08990D protein OS=Brassica napus OX=3708 GN=BnaC02g08990D PE=3 SV=1	0.886843	1.05984	0.928486	1.08812	1.21022	0.826494	1.087	0.589133
BraA10g021440.3C	322	Protein kinase domain-containing protein OS=Brassica rapa subsp. pekinensis OX=51351 PE=4 SV=1		0.876067	1.47731		0.646627		0.55
BraA10g021440.3C	326	Protein kinase domain-containing protein OS=Brassica rapa subsp. pekinensis OX=51351 PE=4 SV=1		0.876067	1.47731		0.646627		0.55
BraA10g021440.3C	331	Protein kinase domain-containing protein OS=Brassica rapa subsp. pekinensis OX=51351 PE=4 SV=1		0.876067	1.47731		0.646627		0.55
BraA10g021740.3C	109	Methyltransf_11 domain-containing protein OS=Brassica rapa subsp. pekinensis OX=51351 PE=3 SV=1	0.663496		0.817425	1.51908			2.052
BraA10g021740.3C	60	Methyltransf_11 domain-containing protein OS=Brassica rapa subsp. pekinensis OX=51351 PE=3 SV=1	0.609297		0.686485	1.51986	1.18436		2.087	0.0340641
BraA10g021930.3C	26	Glutamate dehydrogenase OS=Brassica campestris OX=3711 GN=BRAA10T44197Z PE=3 SV=1	0.804472					1.19553	1.486
BraA10g022160.3C	406	5-methyltetrahydropteroyltriglutamate--homocysteine S-methyltransferase OS=Brassica napus OX=3708 GN=BnaC09g39920D PE=3 SV=1	1
BraA10g022160.3C	142	5-methyltetrahydropteroyltriglutamate--homocysteine S-methyltransferase OS=Brassica napus OX=3708 GN=BnaC09g39920D PE=3 SV=1	0.539614	0.581425	0.735419	1.66071	1.40489	1.07794	2.232	0.00706202
BraA10g022160.3C	457	5-methyltetrahydropteroyltriglutamate--homocysteine S-methyltransferase OS=Brassica napus OX=3708 GN=BnaC09g39920D PE=3 SV=1	0.849084	0.681145	0.771842	1.33829	1.15824	1.20139	1.606	0.003502
BraA10g022160.3C	739	5-methyltetrahydropteroyltriglutamate--homocysteine S-methyltransferase OS=Brassica napus OX=3708 GN=BnaC09g39920D PE=3 SV=1	0.808568	0.797713	0.887838	1.08761	1.32344	1.09482	1.406	0.00968435
BraA10g022160.3C	744	5-methyltetrahydropteroyltriglutamate--homocysteine S-methyltransferase OS=Brassica napus OX=3708 GN=BnaC09g39920D PE=3 SV=1	0.700076	0.782841	0.99579	1.80731	1.39845	0.315532	1.421	0.830641
BraA10g022160.3C	400	5-methyltetrahydropteroyltriglutamate--homocysteine S-methyltransferase OS=Brassica napus OX=3708 GN=BnaC09g39920D PE=3 SV=1	0.936265	0.746458	0.957804	0.994603	1.25565	1.10922	1.272	0.080633
BraA10g022160.3C	279	5-methyltetrahydropteroyltriglutamate--homocysteine S-methyltransferase OS=Brassica napus OX=3708 GN=BnaC09g39920D PE=3 SV=1	0.694135				1.30785	0.998016	1.661
BraA10g022880.3C	336	PKS_ER domain-containing protein OS=Brassica rapa subsp. pekinensis OX=51351 PE=4 SV=1	0.346271		0.615446	1.27782	1.48635	1.27412	2.799	0.017583
BraA10g023440.3C	300	MFS domain-containing protein OS=Brassica campestris OX=3711 GN=BRARA_J01897 PE=3 SV=1
BraA10g023980.3C	116	UDP-glucose 6-dehydrogenase OS=Brassica rapa subsp. pekinensis OX=51351 PE=3 SV=1	0.370624	0.440047		1.53097	1.09241	1.56594	3.445	0.00488529
BraA10g024260.3C	97	Voltage-dependent anion-selective channel OS=Brassica rapa subsp. pekinensis OX=51351 PE=3 SV=1	0.792678	0.785303	0.81999	1.15375	1.3244	1.12387	1.502	0.00153778
BraA10g024260.3C	21	Voltage-dependent anion-selective channel OS=Brassica rapa subsp. pekinensis OX=51351 PE=3 SV=1	0.814524	0.92889	0.969245	1.55312	0.927726	0.806491	1.212	0.497741
BraA10g024260.3C	13	Voltage-dependent anion-selective channel OS=Brassica rapa subsp. pekinensis OX=51351 PE=3 SV=1	0.737762	0.908776		1.32487	1.01811	1.01048	1.358	0.116882
BraA10g024260.3C	181	Voltage-dependent anion-selective channel OS=Brassica rapa subsp. pekinensis OX=51351 PE=3 SV=1	0.974507			1.0174		1.00809	1.039
BraA10g024290.3C	7	Protein kinase domain-containing protein OS=Brassica campestris OX=3711 GN=BRARA_J01985 PE=4 SV=1		1
BraA10g024400.3C	281	Formate dehydrogenase, mitochondrial OS=Brassica rapa subsp. pekinensis OX=51351 PE=3 SV=1	0.663247	0.825767	0.593684	1.3683	1.21254	1.33646	1.881	0.00351019
BraA10g024400.3C	37	Formate dehydrogenase, mitochondrial OS=Brassica rapa subsp. pekinensis OX=51351 PE=3 SV=1
BraA10g024400.3C	217	Formate dehydrogenase, mitochondrial OS=Brassica rapa subsp. pekinensis OX=51351 PE=3 SV=1			0.396953	1.04946	1.72836	0.825225	3.026
BraA10g024910.3C	116	BnaC09g43140D protein OS=Brassica napus OX=3708 GN=BnaC09g43140D PE=3 SV=1		0.857676	0.695142	1.28493	1.05735	1.10491	1.48	0.0366104
BraA10g024910.3C	208	BnaC09g43140D protein OS=Brassica napus OX=3708 GN=BnaC09g43140D PE=3 SV=1	0.843897	0.826352	1.03322	0.960048	1.18106	1.15542	1.219	0.108882
BraA10g024910.3C	303	BnaC09g43140D protein OS=Brassica napus OX=3708 GN=BnaC09g43140D PE=3 SV=1	0.710946	1.0237	1.04146		1.26501	0.958885	1.202	0.395603
BraA10g024910.3C	304	BnaC09g43140D protein OS=Brassica napus OX=3708 GN=BnaC09g43140D PE=3 SV=1	0.628179	0.823804	0.895279	1.24182	1.20687	1.20405	1.556	0.0134898
BraA10g024910.3C	205	BnaC09g43140D protein OS=Brassica napus OX=3708 GN=BnaC09g43140D PE=3 SV=1	0.862172	1.01176	0.95184	1.26704	1.03671	0.870481	1.123	0.417309
BraA10g025340.3C	358	ADP/ATP translocase OS=Brassica rapa subsp. pekinensis OX=51351 PE=3 SV=1		1.16414	1.10575	0.842808	0.88731		0.762	0.0174858
BraA10g025340.3C	366	ADP/ATP translocase OS=Brassica rapa subsp. pekinensis OX=51351 PE=3 SV=1			1.82789		0.935815	0.236292	0.321
BraA10g025340.3C	110	ADP/ATP translocase OS=Brassica rapa subsp. pekinensis OX=51351 PE=3 SV=1	0.95766	0.663728	0.992396	1.18097	1.07571	1.12953	1.296	0.105339
BraA10g025340.3C	119	ADP/ATP translocase OS=Brassica rapa subsp. pekinensis OX=51351 PE=3 SV=1	1.02356	0.787509	0.635763	0.989103	1.19841	1.36566	1.452	0.0827561
BraA10g025340.3C	315	ADP/ATP translocase OS=Brassica rapa subsp. pekinensis OX=51351 PE=3 SV=1	0.803536	0.865038	0.959848	1.105	1.30838	0.958193	1.283	0.0787344
BraA10g025340.3C	317	ADP/ATP translocase OS=Brassica rapa subsp. pekinensis OX=51351 PE=3 SV=1	0.840886		1.59982	0.717251	0.440019	1.40202	0.699	0.458823
BraA10g025340.3C	337	ADP/ATP translocase OS=Brassica rapa subsp. pekinensis OX=51351 PE=3 SV=1	1.01063	0.947763		0.952448	1.26996	0.819198	1.035	0.919212
BraA10g025340.3C	328	ADP/ATP translocase OS=Brassica rapa subsp. pekinensis OX=51351 PE=3 SV=1	0.772611	1.01335	0.723998	1.09478	1.38796	1.0073	1.39	0.0783729
BraA10g025340.3C	130	ADP/ATP translocase OS=Brassica rapa subsp. pekinensis OX=51351 PE=3 SV=1	0.969554	0.725322	1.0913	1.08193	1.24143	0.890465	1.153	0.393989
BraA10g025340.3C	234	ADP/ATP translocase OS=Brassica rapa subsp. pekinensis OX=51351 PE=3 SV=1	2.56875		0.166429		0.264819		0.194
BraA10g025340.3C	99	ADP/ATP translocase OS=Brassica rapa subsp. pekinensis OX=51351 PE=3 SV=1	1.05838	0.80945	0.779947	0.994986	1.12104	1.2362	1.266	0.10332
BraA10g025340.3C	159	ADP/ATP translocase OS=Brassica rapa subsp. pekinensis OX=51351 PE=3 SV=1			1.10428		0.895716		0.811
BraA10g027990.3C	63	Actin 7 OS=Brassica rapa subsp. pekinensis OX=51351 PE=2 SV=1	1.01107	1.07329	0.986014	1.01635	1.03652	0.876754	0.954	0.449199
BraA10g027990.3C	330	Actin 7 OS=Brassica rapa subsp. pekinensis OX=51351 PE=2 SV=1	0.7762	0.906778	1.06977	1.15486	0.930798	1.16159	1.18	0.225785
BraA10g027990.3C	115	Actin 7 OS=Brassica rapa subsp. pekinensis OX=51351 PE=2 SV=1	0.793863	0.722486	0.729727	1.75823	0.986442	1.00925	1.671	0.0672593
BraA10g029000.3C	15	Thioredoxin-dependent peroxiredoxin OS=Brassica rapa subsp. pekinensis OX=51351 PE=4 SV=1	0.764585	0.750169	0.761536	1.32848	1.15363	1.24159	1.636	0.000283919
BraA10g030110.3C	202	40S ribosomal protein S4 OS=Brassica oleracea OX=3712 GN=BOLC9T59668H PE=3 SV=1	0.947448	0.513615	1.20816		1.42861	0.902166	1.31	0.472157
BraA10g030110.3C	196	40S ribosomal protein S4 OS=Brassica oleracea OX=3712 GN=BOLC9T59668H PE=3 SV=1				0.909176	0.998133	1.09269
BraA10g030840.3C	159	NADH dehydrogenase [ubiquinone] flavoprotein 1, mitochondrial (Fragment) OS=Brassica campestris OX=3711 GN=BRAA10T44869Z PE=3 SV=1		1.06221	1.10249	0.756402	1.0789		0.848	0.418278
BraA10g030970.3C	279	ATP synthase subunit beta OS=Brassica rapa subsp. pekinensis OX=51351 PE=3 SV=1	0.486493	0.819591	1.25639	1.25239	1.08672	1.09842	1.341	0.260224
BraA10g030970.3C	181	ATP synthase subunit beta OS=Brassica rapa subsp. pekinensis OX=51351 PE=3 SV=1	0.829402	1.02335	0.923185	0.961375	1.23504	1.02765	1.161	0.200372
BraA10g030970.3C	450	ATP synthase subunit beta OS=Brassica rapa subsp. pekinensis OX=51351 PE=3 SV=1	0.917345	1.08188	0.810178	0.997347	1.26375	0.929496	1.136	0.372638
BraA10g030970.3C	82	ATP synthase subunit beta OS=Brassica rapa subsp. pekinensis OX=51351 PE=3 SV=1		1.242	1.23107	0.850598		0.676331	0.617	0.0509178
BraA10g030970.3C	70	ATP synthase subunit beta OS=Brassica rapa subsp. pekinensis OX=51351 PE=3 SV=1	0.562534	0.721179		1.21765	1.24489	1.25375	1.93	0.00567826
BraA10g030970.3C	77	ATP synthase subunit beta OS=Brassica rapa subsp. pekinensis OX=51351 PE=3 SV=1	0.84592	0.646148	0.944092	1.40462	1.06676	1.09246	1.463	0.0545579
BraA10g031490.3C	1913	SHSP domain-containing protein OS=Brassica rapa subsp. pekinensis OX=51351 PE=3 SV=1	0.704599	0.806069	0.847643	1.41284	1.28835	0.940503	1.544	0.0350857
BraA10g032170.3C	821	Glutamine amidotransferase type-2 domain-containing protein OS=Brassica rapa subsp. pekinensis OX=51351 PE=3 SV=1				1.35807	0.641928
BraA10g032170.3C	222	Glutamine amidotransferase type-2 domain-containing protein OS=Brassica rapa subsp. pekinensis OX=51351 PE=3 SV=1	0.694253	0.803617		1.26297	1.4291	0.81006	1.559	0.165291
BraA10g032170.3C	809	Glutamine amidotransferase type-2 domain-containing protein OS=Brassica rapa subsp. pekinensis OX=51351 PE=3 SV=1	0.702697	0.702252	0.977569	1.011	1.34402	1.26246	1.518	0.0391302
BraA10g032170.3C	813	Glutamine amidotransferase type-2 domain-containing protein OS=Brassica rapa subsp. pekinensis OX=51351 PE=3 SV=1			0.760642	1.38834	1.00262	0.848396	1.42
BraA10g032170.3C	1080	Glutamine amidotransferase type-2 domain-containing protein OS=Brassica rapa subsp. pekinensis OX=51351 PE=3 SV=1	0.795787	0.498654	0.931407	1.27325	1.14657	1.35433	1.696	0.0448221
BraA10g032410.3C	29	BnaA06g23290D protein OS=Brassica napus OX=3708 GN=BnaA06g23290D PE=3 SV=1	0.363439	0.666368	3.04665	0.832793		0.0907507	0.34	0.380975
BraA10g032710.3C	346	Isocitrate dehydrogenase [NAD] subunit, mitochondrial OS=Brassica rapa subsp. pekinensis OX=51351 PE=3 SV=1		0.785202	1.02564	1.03528	1.14699	1.00689	1.174	0.230754
BraA10g032710.3C	220	Isocitrate dehydrogenase [NAD] subunit, mitochondrial OS=Brassica rapa subsp. pekinensis OX=51351 PE=3 SV=1	0.709667	0.974279	0.963329	1.1051	1.0768	1.17083	1.266	0.0824503
BraA10g032710.3C	112	Isocitrate dehydrogenase [NAD] subunit, mitochondrial OS=Brassica rapa subsp. pekinensis OX=51351 PE=3 SV=1	0.794616	1.13655	0.780906	1.26153	1.14025	0.886146	1.212	0.288156
BraA10g032710.3C	326	Isocitrate dehydrogenase [NAD] subunit, mitochondrial OS=Brassica rapa subsp. pekinensis OX=51351 PE=3 SV=1		0.964577	1.01134	1.08057	0.870018	1.07349	1.02	0.879325
BraA10g032710.3C	195	Isocitrate dehydrogenase [NAD] subunit, mitochondrial OS=Brassica rapa subsp. pekinensis OX=51351 PE=3 SV=1
BraA10g032900.3C	47	BnaCnng03140D protein OS=Brassica napus OX=3708 GN=BnaCnng03140D PE=3 SV=1				0.893559	0.84519	1.26125
BraA10g032900.3C	75	BnaCnng03140D protein OS=Brassica napus OX=3708 GN=BnaCnng03140D PE=3 SV=1
BraA10g033140.3C	191	Heat shock cognate protein HSC70 OS=Brassica napus OX=3708 GN=Hsc70 PE=2 SV=1	0.663565	0.888697	0.95805	1.208		1.28169	1.488	0.0681303
BraA10g033140.3C	513	Heat shock cognate protein HSC70 OS=Brassica napus OX=3708 GN=Hsc70 PE=2 SV=1	0.746852		0.688185	1.18004	1.32816	1.05676	1.656	0.0116178
BraA10g033140.3C	252	Heat shock cognate protein HSC70 OS=Brassica napus OX=3708 GN=Hsc70 PE=2 SV=1	0.544075		0.68838	1.42559	1.34195		2.246	0.0214727
BraA10g033140.3C	506	Heat shock cognate protein HSC70 OS=Brassica napus OX=3708 GN=Hsc70 PE=2 SV=1	0.603928	0.624352	1.0335	1.27488	1.25598	1.20736	1.653	0.0377211
BraA10g033140.3C	457	Heat shock cognate protein HSC70 OS=Brassica napus OX=3708 GN=Hsc70 PE=2 SV=1	0.556366	0.838235	0.364141	1.27769	1.42558	1.53799	2.412	0.0192956
BraA10g033140.3C	257	Heat shock cognate protein HSC70 OS=Brassica napus OX=3708 GN=Hsc70 PE=2 SV=1	0.647025	0.58616	0.808495	1.37608	1.41102	1.17122	1.939	0.00391676
BraA10g033370.3C	201	NAD(P)-bd_dom domain-containing protein OS=Brassica rapa subsp. pekinensis OX=51351 PE=4 SV=1	0.75035	0.856849	0.681413	1.28075	1.57633	0.854308	1.622	0.0757854
BraAnng000560.3C	438	Photosystem II CP47 reaction center protein OS=Brassica rapa subsp. rapa OX=51350 GN=psbB PE=3 SV=1	0.959223	1.0082	0.999026	0.939541	1.09782	0.996189	1.023	0.690363
BraAnng000560.3C	308	Photosystem II CP47 reaction center protein OS=Brassica rapa subsp. rapa OX=51350 GN=psbB PE=3 SV=1		1.00404				0.995958	0.992
BraAnng000560.3C	321	Photosystem II CP47 reaction center protein OS=Brassica rapa subsp. rapa OX=51350 GN=psbB PE=3 SV=1	0.389833		1.61017
BraAnng000560.3C	504	Photosystem II CP47 reaction center protein OS=Brassica rapa subsp. rapa OX=51350 GN=psbB PE=3 SV=1	1.15117	0.0196016		1.20505	1.38356	1.24063	2.18	0.253971
BraAnng000560.3C	304	Photosystem II CP47 reaction center protein OS=Brassica rapa subsp. rapa OX=51350 GN=psbB PE=3 SV=1		0.935154	1.17594	1.06079	1.0145	0.813619	0.912	0.548092
BraAnng000580.3C	180	Cytochrome f OS=Brassica campestris OX=3711 GN=petA PE=3 SV=1	1.08045		0.686832	1.19487	0.892801	1.14505	1.219	0.370912
BraAnng000580.3C	222	Cytochrome f OS=Brassica campestris OX=3711 GN=petA PE=3 SV=1	0.803661	0.818111	1.18532	1.07665	1.01889	1.09738	1.137	0.322768
BraAnng000580.3C	131	Cytochrome f OS=Brassica campestris OX=3711 GN=petA PE=3 SV=1	1.142	0.871059		1.01425	0.932114	1.04058	0.989	0.981069
BraAnng000580.3C	144	Cytochrome f OS=Brassica campestris OX=3711 GN=petA PE=3 SV=1	0.786728	0.868828	1.06554	1.21733	1.20163	0.85994	1.205	0.276315
BraAnng000580.3C	200	Cytochrome f OS=Brassica campestris OX=3711 GN=petA PE=3 SV=1		0.697039		1.43493		0.868034	1.652
BraAnng000580.3C	145	Cytochrome f OS=Brassica campestris OX=3711 GN=petA PE=3 SV=1	0.864651	0.88251	0.968395	1.18497	1.02859	1.07089	1.209	0.0256007
BraAnng000580.3C	93	Cytochrome f OS=Brassica campestris OX=3711 GN=petA PE=3 SV=1	0.842308		0.870477	1.36299	0.924226		1.335	0.299494
BraAnng000580.3C	157	Cytochrome f OS=Brassica campestris OX=3711 GN=petA PE=3 SV=1
BraAnng000620.3C	25	Ribulose bisphosphate carboxylase large chain OS=Brassica rapa subsp. chinensis OX=93385 GN=rbcL PE=3 SV=1	0.785172	0.741049	1.2242		1.19867	1.05091	1.227	0.357095
BraAnng000620.3C	28	Ribulose bisphosphate carboxylase large chain OS=Brassica rapa subsp. chinensis OX=93385 GN=rbcL PE=3 SV=1	0.961731	1.12943	0.970618	1.13677	0.968168	0.833283	0.96	0.677326
BraAnng000620.3C	21	Ribulose bisphosphate carboxylase large chain OS=Brassica rapa subsp. chinensis OX=93385 GN=rbcL PE=3 SV=1	0.797882	1.00941	0.9779	1.1355	1.22021	0.859099	1.154	0.349041
BraAnng000620.3C	363	Ribulose bisphosphate carboxylase large chain OS=Brassica rapa subsp. chinensis OX=93385 GN=rbcL PE=3 SV=1	1.00751	1.19957	1.14571	1.01464	0.947739	0.684838	0.79	0.133873
BraAnng000620.3C	171	Ribulose bisphosphate carboxylase large chain OS=Brassica rapa subsp. chinensis OX=93385 GN=rbcL PE=3 SV=1	0.820884	1.00445	0.844893	0.956999	1.38237	0.990409	1.247	0.188922
BraAnng000620.3C	457	Ribulose bisphosphate carboxylase large chain OS=Brassica rapa subsp. chinensis OX=93385 GN=rbcL PE=3 SV=1	0.94657	0.649835	1.93907	0.773589	0.690938		0.621	0.437245
BraAnng000620.3C	39	Ribulose bisphosphate carboxylase large chain OS=Brassica rapa subsp. chinensis OX=93385 GN=rbcL PE=3 SV=1	0.828378			0.801103		1.37052	1.311
BraAnng000620.3C	234	Ribulose bisphosphate carboxylase large chain OS=Brassica rapa subsp. chinensis OX=93385 GN=rbcL PE=3 SV=1		1.45939	1.39132	0.997582	0.865011	0.286694	0.503	0.20568
BraAnng000620.3C	243	Ribulose bisphosphate carboxylase large chain OS=Brassica rapa subsp. chinensis OX=93385 GN=rbcL PE=3 SV=1	0.924069	0.771798	0.818843	1.1334	1.26186	1.09003	1.386	0.00888942
BraAnng000620.3C	208	Ribulose bisphosphate carboxylase large chain OS=Brassica rapa subsp. chinensis OX=93385 GN=rbcL PE=3 SV=1	0.834064	0.919969	0.858094	0.942545	1.41152	1.03381	1.297	0.122213
BraAnng000620.3C	259	Ribulose bisphosphate carboxylase large chain OS=Brassica rapa subsp. chinensis OX=93385 GN=rbcL PE=3 SV=1	1.23609	1.22605	1.0105	0.726799	1.16662	0.633942	0.728	0.149847
BraAnng000620.3C	153	Ribulose bisphosphate carboxylase large chain OS=Brassica rapa subsp. chinensis OX=93385 GN=rbcL PE=3 SV=1	1.32683	0.700359	0.959772	0.641443	1.60361	0.767989	1.009	0.909874
BraAnng000620.3C	190	Ribulose bisphosphate carboxylase large chain OS=Brassica rapa subsp. chinensis OX=93385 GN=rbcL PE=3 SV=1	0.971944	0.73784	1.14106	1.08733	1.02185	1.03998	1.105	0.421812
BraAnng000620.3C	341	Ribulose bisphosphate carboxylase large chain OS=Brassica rapa subsp. chinensis OX=93385 GN=rbcL PE=3 SV=1	0.988514	0.873217	0.719181	1.29263	1.01169	1.11477	1.325	0.0715043
BraAnng000620.3C	184	Ribulose bisphosphate carboxylase large chain OS=Brassica rapa subsp. chinensis OX=93385 GN=rbcL PE=3 SV=1	0.904565	0.788049	1.17892	0.828503	1.19612	1.10384	1.089	0.61725
BraAnng000620.3C	182	Ribulose bisphosphate carboxylase large chain OS=Brassica rapa subsp. chinensis OX=93385 GN=rbcL PE=3 SV=1	0.84059	1.25726	0.834118	1.06699	1.02608	0.974964	1.046	0.667984
BraAnng000620.3C	312	Ribulose bisphosphate carboxylase large chain OS=Brassica rapa subsp. chinensis OX=93385 GN=rbcL PE=3 SV=1	1.67623	0.936175	0.642227	0.755201	0.895559	1.09461	0.844	0.748217
BraAnng000620.3C	323	Ribulose bisphosphate carboxylase large chain OS=Brassica rapa subsp. chinensis OX=93385 GN=rbcL PE=3 SV=1	0.994184	0.855418	1.0316	0.963289	1.23238	0.923134	1.082	0.525429
BraAnng000640.3C	128	ATP synthase subunit beta OS=Brassica napus OX=3708 GN=BnaC01g27960D PE=3 SV=1		1.01935		0.0577017	1.59276	1.33019	0.975
BraAnng000640.3C	47	ATP synthase subunit beta OS=Brassica napus OX=3708 GN=BnaC01g27960D PE=3 SV=1	0.974289	1.23897	0.865943	0.95885	1.08905	0.872897	0.949	0.730131
BraAnng000640.3C	320	ATP synthase subunit beta OS=Brassica napus OX=3708 GN=BnaC01g27960D PE=3 SV=1			0.986006	1.01399			1.028
BraAnng000640.3C	353	ATP synthase subunit beta OS=Brassica napus OX=3708 GN=BnaC01g27960D PE=3 SV=1	0.998916	0.789545	1.2732	0.805153	1.16435	0.968833	0.96	0.857105
BraAnng000640.3C	11	ATP synthase subunit beta OS=Brassica napus OX=3708 GN=BnaC01g27960D PE=3 SV=1	0.987702	0.845288	0.95045	1.01875	1.1431	1.05471	1.156	0.0658048
BraAnng001540.3C	142	ATP synthase subunit alpha OS=Brassica oleracea var. capitata OX=3716 GN=atp1 PE=3 SV=1	0.836164	0.725851	1.16635	0.958596	1.21852	1.09452	1.199	0.277188
BraAnng001540.3C	134	ATP synthase subunit alpha OS=Brassica oleracea var. capitata OX=3716 GN=atp1 PE=3 SV=1	0.858162	0.582903	0.954839	1.21187	1.09778	1.29445	1.504	0.053193
BraAnng003760.3C	36	ADP-ribosylation factor-like protein OS=Brassica campestris OX=3711 GN=BRARA_D00063 PE=2 SV=1	0.645709	0.814461	1.10292	0.984739	1.49439	0.957779	1.341	0.234263

## Sheet: Supplementary Table 2
Supplementary Table 2 Differentially modified sites (modified proteins) summary
Protein accession	Position	OBZ/Control Ratio	OBZ/Control P value	Regulated Type	Protein description	Control1	Control2	Control3	OBZ1	OBZ2	OBZ3	Subcellular localization	KOG category
BraA01g001110.3C	187	1.757	0.020592	Up	Serine hydroxymethyltransferase OS=Brassica oleracea var. oleracea OX=109376 GN=106314004 PE=3 SV=1	0.686175	0.848905	0.641044	1.06516	1.16098	1.59774	mitochondria	E
BraA01g003140.3C	347	0.365	0.0298177	Down	Iso_dh domain-containing protein OS=Brassica rapa subsp. pekinensis OX=51351 PE=3 SV=1		1.32403	1.90784	0.419991	0.584236	0.763899	chloroplast	E
BraA01g003460.3C	151	2.103	0.0200373	Up	Peptidyl-prolyl cis-trans isomerase OS=Brassica rapa subsp. pekinensis OX=51351 PE=3 SV=1	0.502174	0.701203		1.31861	1.4115	1.06651	cytoplasm	O
BraA01g005820.3C	131	1.506	0.0201774	Up	Uncharacterized protein	0.739612	0.7224	0.932109	1.18444	1.36475	1.0567	chloroplast
BraA01g008130.3C	64	1.761	0.00645957	Up	BnaC07g41970D protein OS=Brassica napus OX=3708 GN=BnaC07g41970D PE=3 SV=1	0.645518	0.892014	0.635391	1.28734	1.25039	1.28935	mitochondria
BraA01g008860.3C	191	1.81	0.0122356	Up	Photosystem II reaction center Psb28 protein OS=Brassica rapa subsp. pekinensis OX=51351 PE=3 SV=1	0.889703	0.685608	0.559823	1.37453	1.19077	1.29956	nucleus
BraA01g012030.3C	109	1.61	0.0271418	Up	Oxygen-evolving enhancer protein 3-2 OS=Brassica campestris OX=3711 GN=PsbQ2 PE=2 SV=1	0.675672	0.951326	0.671751	1.43309	1.08057	1.18758	chloroplast
BraA01g015820.3C	48	2.245	0.0032114	Up	Superoxide dismutase OS=Brassica oleracea var. oleracea OX=109376 GN=106315463 PE=3 SV=1	0.582743	0.745243	0.674815		1.46597	1.53123	cytoplasm	P
BraA01g015820.3C	38	1.963	0.00482225	Up	Superoxide dismutase OS=Brassica oleracea var. oleracea OX=109376 GN=106315463 PE=3 SV=1	0.752932	0.669144	0.60315	1.33565	1.54364	1.09548	cytoplasm	P
BraA01g017270.3C	17	1.777	0.0169615	Up	Fructose-bisphosphate aldolase OS=Brassica campestris OX=3711 GN=BRAA01T01734Z PE=3 SV=1	0.615384	0.717677	0.827827	1.55847	1.23667	1.04397	cytoplasm	G
BraA01g022780.3C	231	1.568	0.00889849	Up	BnaA01g19750D protein OS=Brassica napus OX=3708 GN=BnaA01g19750D PE=3 SV=1	0.692148	0.813178	0.831269	1.31054	1.04711	1.30575	chloroplast
BraA01g025080.3C	379	1.812	0.0384271	Up	NAD(P)-bd_dom domain-containing protein OS=Brassica campestris OX=3711 GN=BRAA01T02520Z PE=4 SV=1	0.67746	0.667421		1.5379	1.097	1.02021	chloroplast	G
BraA01g025080.3C	141	1.566	0.00820678	Up	NAD(P)-bd_dom domain-containing protein OS=Brassica campestris OX=3711 GN=BRAA01T02520Z PE=4 SV=1	0.713375	0.886569	0.738529	1.24088	1.08081	1.33984	chloroplast	G
BraA01g026420.3C	39	1.785	0.0246497	Up	3-oxoacyl-[acyl-carrier-protein] reductase OS=Brassica rapa subsp. pekinensis OX=51351 PE=4 SV=1	0.838735	0.578341	0.737376	1.38779	0.990341	1.46742	cytoplasm	Q
BraA01g026460.3C	219	1.823	0.00720545	Up	TPM_phosphatase domain-containing protein OS=Brassica campestris OX=3711 GN=BRAA01T02850Z PE=4 SV=1	0.627704	0.660563	0.837311	1.45659	1.30926	1.10858	chloroplast
BraA01g031790.3C	404	3.322	0.00385223	Up	BnaCnng33690D protein OS=Brassica napus OX=3708 GN=BnaCnng33690D PE=3 SV=1	0.461898		0.373763	1.25774	1.6652	1.24141	chloroplast	E
BraA01g035870.3C	107	2.076	0.0034233	Up	TCTP domain-containing protein OS=Brassica rapa subsp. pekinensis OX=51351 PE=3 SV=1	0.530067	0.721675	0.698561	1.49101	1.37205	1.18664	extracellular	DZ
BraA01g039910.3C	141	1.562	0.0442779	Up	Superoxide dismutase OS=Brassica napus OX=3708 PE=2 SV=1	0.666987	0.85524	0.819812	1.52365	1.15509	0.979223	mitochondria	P
BraA01g039910.3C	88	1.947	0.026152	Up	Superoxide dismutase OS=Brassica napus OX=3708 PE=2 SV=1		0.644137	0.631374	1.46172	1.29604	0.966724	mitochondria	P
BraA01g039910.3C	211	1.662	0.0191268	Up	Superoxide dismutase OS=Brassica napus OX=3708 PE=2 SV=1	0.799657	0.69787	0.756773	1.03779	1.14374	1.56417	mitochondria	P
BraA01g044410.3C	40	1.728	0.0459608	Up	6-phosphogluconate dehydrogenase, decarboxylating OS=Brassica campestris OX=3711 GN=BRARA_A03894 PE=3 SV=1	0.695978	0.549782	0.954024	1.1472	1.5639	1.08911	chloroplast	G
BraA01g044530.3C	369	1.725	0.00108752	Up	BnaA01g33220D protein OS=Brassica napus OX=3708 GN=BnaA01g33220D PE=3 SV=1	0.723327	0.681742	0.796679	1.29779	1.34563	1.15483	mitochondria	O
BraA02g003050.3C	188	1.858	0.0108361	Up	Ms4a OS=Brassica napus OX=3708 GN=ms4b PE=3 SV=1	0.875762	0.536855	0.686872	1.31526	1.32344	1.26182	mitochondria	O
BraA02g003050.3C	110	1.864	0.0115807	Up	Ms4a OS=Brassica napus OX=3708 GN=ms4b PE=3 SV=1	0.718029	0.766596	0.610067	1.18085	1.62735	1.0971	mitochondria	O
BraA02g003050.3C	642	1.828	0.0482419	Up	Ms4a OS=Brassica napus OX=3708 GN=ms4b PE=3 SV=1	0.683642	0.652777		1.41306	1.3424	0.908125	mitochondria	O
BraA02g003050.3C	544	1.806	0.000396188	Up	Ms4a OS=Brassica napus OX=3708 GN=ms4b PE=3 SV=1	0.750667	0.732135	0.655791	1.36292	1.20904	1.28944	mitochondria	O
BraA02g006550.3C	272	1.676	0.0156007	Up	Glutamine synthetase OS=Brassica rapa subsp. pekinensis OX=51351 PE=3 SV=1	0.732824	0.827853	0.681576	1.53895	1.15446	1.06434	cytoplasm	E
BraA02g006550.3C	45	1.751	0.00126299	Up	Glutamine synthetase OS=Brassica rapa subsp. pekinensis OX=51351 PE=3 SV=1	0.825339	0.692392	0.663621	1.22624	1.27985	1.31255	cytoplasm	E
BraA02g012390.3C	9	2.664	0.00763951	Up	BnaC02g11640D protein OS=Brassica napus OX=3708 GN=BnaC02g11640D PE=3 SV=1	0.570293	0.43063		1.42788	1.45709	1.11411	mitochondria
BraA02g012390.3C	11	3.558	0.00727783	Up	BnaC02g11640D protein OS=Brassica napus OX=3708 GN=BnaC02g11640D PE=3 SV=1	0.301191		0.487797	1.26051	1.57284	1.37766	mitochondria
BraA02g028350.3C	154	2.12	0.00213825	Up	Glutathione peroxidase OS=Brassica rapa subsp. pekinensis OX=51351 PE=3 SV=1	0.734546	0.566116	0.622396	1.37161	1.52599	1.17934	chloroplast	O
BraA02g028590.3C	131	1.564	0.0375266	Up	Nucleoside diphosphate kinase OS=Brassica napus OX=3708 GN=BnaA02g21890D PE=3 SV=1	0.847613	0.646671		1.13263	1.30519	1.0679	mitochondria	F
BraA02g028590.3C	170	1.863	0.0160363	Up	Nucleoside diphosphate kinase OS=Brassica napus OX=3708 GN=BnaA02g21890D PE=3 SV=1	0.54761	0.770215		1.20847	1.20261	1.27109	mitochondria	F
BraA02g028590.3C	179	1.793	0.0212622	Up	Nucleoside diphosphate kinase OS=Brassica napus OX=3708 GN=BnaA02g21890D PE=3 SV=1	0.709215	0.811292	0.627395	1.57997	1.28616	0.985963	mitochondria	F
BraA02g028590.3C	93	2.268	0.00016447	Up	Nucleoside diphosphate kinase OS=Brassica napus OX=3708 GN=BnaA02g21890D PE=3 SV=1	0.657141	0.6238	0.554987	1.44703	1.41774	1.2993	mitochondria	F
BraA02g041960.3C	267	7.042	0.000709807	Up	Vegetative storage protein (Fragment) OS=Brassica oleracea var. gemmifera OX=178616 PE=2 SV=1	0.18577	0.246638		1.58695	1.33366	1.64698	chloroplast
BraA02g042830.3C	34	2.163	0.00101921	Up	Exocyst subunit Exo70 family protein OS=Brassica campestris OX=3711 GN=BRAA03T13795Z PE=3 SV=1	0.624864	0.55294		1.28218	1.20361	1.33641	nucleus	A
BraA03g000150.3C	126	8.15	2.23317e-05	Up	Ferritin OS=Brassica rapa subsp. pekinensis OX=51351 GN=Fer1 PE=2 SV=1	0.193133	0.208247	0.254365	1.82729	1.88201	1.63495	chloroplast	P
BraA03g000150.3C	133	8.803	2.98585e-05	Up	Ferritin OS=Brassica rapa subsp. pekinensis OX=51351 GN=Fer1 PE=2 SV=1	0.216506	0.22633	0.169215	1.94244	1.6349	1.81061	chloroplast	P
BraA03g000150.3C	152	13.342	0.000149158	Up	Ferritin OS=Brassica rapa subsp. pekinensis OX=51351 GN=Fer1 PE=2 SV=1	0.126659	0.111284		1.64998	1.74225	1.36983	chloroplast	P
BraA03g000150.3C	194	8.578	1.64009e-05	Up	Ferritin OS=Brassica rapa subsp. pekinensis OX=51351 GN=Fer1 PE=2 SV=1	0.199573	0.224103	0.202743	1.52979	1.84136	2.00243	chloroplast	P
BraA03g009710.3C	133	1.781	0.00257895	Up	Germin-like protein OS=Brassica rapa subsp. pekinensis OX=51351 PE=3 SV=1	0.697576	0.755285	0.70442	1.48624	1.12831	1.22817	plasma membrane
BraA03g009760.3C	783	1.701	0.0041196	Up	PMR5N domain-containing protein OS=Brassica rapa subsp. pekinensis OX=51351 PE=3 SV=1	0.774347	0.714144	0.854288		1.3358	1.32142	vacuolar membrane
BraA03g009760.3C	613	1.762	0.0048943	Up	PMR5N domain-containing protein OS=Brassica rapa subsp. pekinensis OX=51351 PE=3 SV=1	0.660006	0.663927	0.848773	1.14427	1.39821	1.28482	vacuolar membrane
BraA03g010780.3C	3	1.721	0.000431379	Up	BnaCnng05760D protein OS=Brassica napus OX=3708 GN=BnaCnng05760D PE=3 SV=1	0.731714	0.767755	0.705612	1.37647	1.1891	1.22935	mitochondria	P
BraA03g010780.3C	13	1.962	0.00901868	Up	BnaCnng05760D protein OS=Brassica napus OX=3708 GN=BnaCnng05760D PE=3 SV=1	0.746265	0.683066	0.59626	1.06757	1.27239	1.63445	mitochondria	P
BraA03g011070.3C	39	2.972	0.00870922	Up	ADF-H domain-containing protein OS=Brassica oleracea var. oleracea OX=109376 GN=106328861 PE=3 SV=1	0.41336	0.502791		1.09022	1.67318	1.32045	mitochondria	Z
BraA03g013590.3C	232	2.052	0.0165093	Up	Dihydrolipoyllysine-residue succinyltransferase OS=Brassica napus OX=3708 GN=BnaA03g11590D PE=3 SV=1	0.560688	0.66547		1.44597	1.30277	1.0251	chloroplast	C
BraA03g013590.3C	451	1.995	0.0210277	Up	Dihydrolipoyllysine-residue succinyltransferase OS=Brassica napus OX=3708 GN=BnaA03g11590D PE=3 SV=1	0.555184	0.696947		1.48099	1.21764	1.04923	chloroplast	C
BraA03g016420.3C	152	3.489	0.00297339	Up	Glutathione transferase OS=Brassica rapa subsp. pekinensis OX=51351 PE=3 SV=1	0.431123		0.370899	1.6854	1.28305	1.22953	chloroplast	O
BraA03g018890.3C	106	1.844	0.00166466	Up	Ubiquitin OS=Brassica campestris OX=3711 GN=BRAA05T19919Z PE=3 SV=1	0.628771	0.782918	0.698285	1.36415	1.35836	1.16752	mitochondria	J
BraA03g018890.3C	169	2.526	0.00359666	Up	Ubiquitin OS=Brassica campestris OX=3711 GN=BRAA05T19919Z PE=3 SV=1	0.428814	0.590266	0.68234	1.63433	1.31188	1.35236	mitochondria	J
BraA03g018890.3C	184	2.029	0.0100622	Up	Ubiquitin OS=Brassica campestris OX=3711 GN=BRAA05T19919Z PE=3 SV=1	0.521978	0.80187	0.657266	1.51951	1.3898	1.10958	mitochondria	J
BraA03g018890.3C	142	2.93	0.000130865	Up	Ubiquitin OS=Brassica campestris OX=3711 GN=BRAA05T19919Z PE=3 SV=1	0.470197	0.529161	0.527387	1.49234	1.32898	1.65194	mitochondria	J
BraA03g018890.3C	199	2.336	0.00543889	Up	Ubiquitin OS=Brassica campestris OX=3711 GN=BRAA05T19919Z PE=3 SV=1		0.569349	0.540814	1.53498	1.19241	1.16244	mitochondria	J
BraA03g020910.3C	116	2.12	0.00697289	Up	Ribosomal_L23eN domain-containing protein OS=Brassica rapa subsp. pekinensis OX=51351 PE=3 SV=1	0.600673	0.681583		1.3558		1.36195	nucleus	J
BraA03g021010.3C	219	1.56	0.0489651	Up	ATPase_AAA_core domain-containing protein OS=Brassica campestris OX=3711 GN=BRAA03T11455Z PE=4 SV=1	0.726272	0.593459	1.02401	1.11251	1.2153	1.32845	chloroplast	O
BraA03g024560.3C	131	2.527	0.0450798	Up	Glutathione transferase OS=Brassica campestris OX=3711 GN=BRAA03T11819Z PE=3 SV=1	0.370583	0.673239		1.5167	1.46093	0.978554	chloroplast	O
BraA03g024560.3C	257	2.497	0.00856874	Up	Glutathione transferase OS=Brassica campestris OX=3711 GN=BRAA03T11819Z PE=3 SV=1	0.545054	0.731324	0.600196	1.76442	1.359		chloroplast	O
BraA03g024560.3C	247	2.703	0.00145608	Up	Glutathione transferase OS=Brassica campestris OX=3711 GN=BRAA03T11819Z PE=3 SV=1	0.546016	0.443113		1.4198	1.3123	1.27877	chloroplast	O
BraA03g024700.3C	183	1.801	0.00910356	Up	Glutathion-S-transferase tau b (Fragment) OS=Brassica oleracea OX=3712 GN=GSTUb PE=2 SV=1	0.637369		0.713527	1.36777	1.08286	1.19847	cytoplasm	O
BraA03g030550.3C	13	1.962	0.00901868	Up	BnaA05g37480D protein OS=Brassica napus OX=3708 GN=BnaA05g37480D PE=3 SV=1	0.746265	0.683066	0.59626	1.06757	1.27239	1.63445	mitochondria	P
BraA03g034920.3C	105	1.636	0.000283919	Up	Thioredoxin-dependent peroxiredoxin OS=Brassica campestris OX=3711 GN=BRARA_C03378 PE=4 SV=1	0.764585	0.750169	0.761536	1.32848	1.15363	1.24159	chloroplast	O
BraA03g037900.3C	67	2.323	0.00271955	Up	S-adenosylmethionine synthase OS=Brassica campestris OX=3711 GN=BRARA_C03640 PE=3 SV=1	0.634416	0.707884	0.463195	1.32597	1.42477	1.44377	cytoskeleton	H
BraA03g038160.3C	245	2.079	0.0304764	Up	Glutamine synthetase OS=Brassica napus OX=3708 GN=GLN1.3 PE=2 SV=1	0.525513		0.688619	1.27263	1.51816	0.995078	cytoplasm	E
BraA03g039350.3C	170	2.558	0.0045538	Up	BnaC03g41590D protein OS=Brassica napus OX=3708 GN=BnaC03g41590D PE=4 SV=1	0.57352	0.702581	0.410318	1.42471	1.30065	1.58821	chloroplast	D
BraA03g042060.3C	173	1.963	0.00681375	Up	Aconitate hydratase OS=Brassica napus OX=3708 GN=BnaC03g74450D PE=3 SV=1	0.515297	0.802588	0.706936	1.29718	1.28104	1.39696	chloroplast	C
BraA03g042060.3C	158	1.513	0.0172874	Up	Aconitate hydratase OS=Brassica napus OX=3708 GN=BnaC03g74450D PE=3 SV=1	0.835319	0.722589	0.829457	1.01411	1.20003	1.39849	chloroplast	C
BraA03g042060.3C	180	2.105	0.0153322	Up	Aconitate hydratase OS=Brassica napus OX=3708 GN=BnaC03g74450D PE=3 SV=1	0.562545	0.728537	0.641545	1.81615	1.07952	1.1717	chloroplast	C
BraA03g044370.3C	161	1.973	0.00428863	Up	Pentose-5-phosphate 3-epimerase OS=Brassica campestris OX=3711 GN=BRAA03T13823Z PE=3 SV=1	0.525622	0.772537	0.720154	1.34619	1.31078	1.32472	chloroplast	G
BraA03g051830.3C	517	1.531	0.00269913	Up	Heat shock protein 70-1 OS=Brassica napus OX=3708 GN=HSP70-1 PE=3 SV=1	0.791164	0.83401	0.74521	1.08535	1.30752	1.23675	chloroplast	O
BraA03g051830.3C	638	1.595	0.030428	Up	Heat shock protein 70-1 OS=Brassica napus OX=3708 GN=HSP70-1 PE=3 SV=1	0.681472	0.792531		1.34046	1.17504	1.01049	chloroplast	O
BraA03g051830.3C	140	1.901	0.00258393	Up	Heat shock protein 70-1 OS=Brassica napus OX=3708 GN=HSP70-1 PE=3 SV=1	0.678928		0.699794	1.34863	1.27265		chloroplast	O
BraA03g059190.3C	439	1.565	0.00564964	Up	Catalase OS=Brassica campestris OX=3711 GN=BRAA03T15406Z PE=3 SV=1	0.853314	0.674088	0.811798	1.29627	1.12308	1.24145	peroxisome	P
BraA04g004600.3C	195	2.933	0.0127612	Up	Triosephosphate isomerase OS=Brassica rapa subsp. chinensis OX=93385 PE=2 SV=1		0.513722	0.412386	1.2065	1.75376	1.11363	cytoplasm	G
BraA04g005440.3C	262	1.603	0.00659795	Up	Peptidase A1 domain-containing protein OS=Brassica rapa subsp. pekinensis OX=51351 PE=4 SV=1	0.824769	0.761607	0.718334	1.14747	1.11133	1.4365	chloroplast	O
BraA04g007070.3C	7	1.887	0.0197145	Up	ATP synthase subunit d, mitochondrial OS=Brassica rapa subsp. pekinensis OX=51351 PE=3 SV=1	0.627367	0.879577	0.707102		1.2831	1.50285	cytoplasm	C
BraA04g007070.3C	14	1.694	0.00741713	Up	ATP synthase subunit d, mitochondrial OS=Brassica rapa subsp. pekinensis OX=51351 PE=3 SV=1	0.602872	0.803385	0.821191	1.1941	1.35388	1.22457	cytoplasm	C
BraA04g008150.3C	7	1.548	0.0176112	Up	Adenosylhomocysteinase OS=Brassica rapa subsp. pekinensis OX=51351 PE=3 SV=1	0.8151	0.772945	0.767003	1.12465	1.03896	1.48134	cytoplasm	H
BraA04g008150.3C	446	1.94	0.00105201	Up	Adenosylhomocysteinase OS=Brassica rapa subsp. pekinensis OX=51351 PE=3 SV=1	0.678543	0.600181		1.2878	1.22765	1.20583	cytoplasm	H
BraA04g008760.3C	346	1.748	0.0040316	Up	BnaCnng45560D protein OS=Brassica napus OX=3708 GN=BnaCnng45560D PE=4 SV=1	0.753484		0.626816	1.19106	1.23337	1.19527	cytoplasm	I
BraA04g009980.3C	131	1.597	0.0349327	Up	Phosphoglycolate phosphatase OS=Brassica campestris OX=3711 GN=BRARA_I02007 PE=3 SV=1	0.692263	0.644444	0.973556	1.03369	1.31184	1.34421	chloroplast	P
BraA04g010460.3C	272	1.726	5.73831e-05	Up	Glutamine synthetase OS=Brassica rapa subsp. pekinensis OX=51351 PE=3 SV=1	0.716424	0.72334	0.760891	1.24882	1.2241	1.32642	cytoplasm	E
BraA04g011050.3C	92	0.278	0.0400953	Down	Ribulose bisphosphate carboxylase small subunit OS=Brassica rapa subsp. chinensis OX=93385 GN=BcRUBP PE=2 SV=1		1.73214	1.39815		0.329436	0.540274	chloroplast
BraA04g012870.3C	30	3.046	0.000446002	Up	Glutaredoxin domain-containing protein OS=Brassica rapa subsp. pekinensis OX=51351 PE=3 SV=1	0.398879	0.522503	0.561648	1.44992	1.5223	1.54475	chloroplast	O
BraA04g015400.3C	162	2.501	0.0163729	Up	Chloroplast triosephosphate isomerase OS=Brassica rapa subsp. chinensis OX=93385 PE=2 SV=1	0.551669	0.500501		1.62094	1.32543	1.00146	chloroplast	G
BraA04g015960.3C	105	1.636	0.00946844	Up	Uncharacterized protein	0.774276	0.650426	0.851244	1.17267	1.13222	1.41916	chloroplast
BraA04g019790.3C	614	2.221	0.00330357	Up	AB hydrolase-1 domain-containing protein OS=Brassica rapa subsp. pekinensis OX=51351 PE=3 SV=1	0.614195	0.76073	0.487736	1.36978	1.43023	1.33733	nucleus	J
BraA04g019900.3C	34	1.749	0.0115199	Up	Uncharacterized protein	0.611847	0.649307	0.921719	1.33213	1.25888	1.22612	chloroplast
BraA04g020160.3C	176	2.234	0.0383315	Up	Superoxide dismutase [Cu-Zn] OS=Brassica rapa subsp. pekinensis OX=51351 PE=3 SV=1	0.510249	0.697796	0.800722	1.78679	1.20444		chloroplast	P
BraA04g022190.3C	171	2.09	0.0108876	Up	Aspartate aminotransferase OS=Brassica campestris OX=3711 GN=BRAA04T17893Z PE=3 SV=1	0.71867	0.563279	0.660073	1.16813	1.1267	1.76315	mitochondria	E
BraA04g024140.3C	44	1.518	0.00884364	Up	Epimerase domain-containing protein OS=Brassica rapa subsp. pekinensis OX=51351 PE=4 SV=1	0.779847	0.728789	0.873779	1.36118	1.07207	1.18433	cytoplasm	V
BraA04g026020.3C	238	1.988	0.0138257	Up	Phosphopyruvate hydratase OS=Brassica campestris OX=3711 GN=BRARA_D02228 PE=3 SV=1	0.722891	0.532537		1.18017	1.38769	1.17672	cytoplasm	G
BraA04g026350.3C	150	1.989	0.0402282	Up	BnaA07g37730D protein OS=Brassica napus OX=3708 GN=BnaA07g37730D PE=4 SV=1	0.571267	0.684038		1.49302	1.31861	0.933058	nucleus	A
BraA04g027940.3C	368	1.547	0.00298021	Up	ATPase_AAA_core domain-containing protein OS=Brassica campestris OX=3711 GN=BRARA_D02409 PE=4 SV=1	0.727199	0.881602	0.747282	1.18051	1.2929	1.17051	chloroplast	O
BraA05g002510.3C	67	1.535	0.0368181	Up	S5 DRBM domain-containing protein OS=Brassica campestris OX=3711 GN=BRAA05T19251Z PE=3 SV=1	0.862603	0.796431	0.707409	1.19393	0.964952	1.47467	cytoplasm	J
BraA05g005100.3C	9	1.889	0.0252937	Up	Ribosomal_S13_N domain-containing protein OS=Brassica campestris OX=3711 GN=BRAA04T18837Z PE=3 SV=1	0.57613	0.551821	0.948924	1.50953	1.173	1.2406	nucleus	J
BraA05g005590.3C	14	1.6	0.00728958	Up	Aquaporin OS=Brassica campestris OX=3711 GN=PIP1b1 PE=2 SV=1	0.753912	0.688216	0.865228	1.32502	1.29156	1.07607	plasma membrane	G
BraA05g006330.3C	325	1.959	0.00575378	Up	ATPase_AAA_core domain-containing protein OS=Brassica campestris OX=3711 GN=BRAA05T19634Z PE=4 SV=1	0.627659	0.757248	0.643039	1.38163	1.52818	1.06224	chloroplast	O
BraA05g007110.3C	98	2.428	0.000122175	Up	Non-specific lipid-transfer protein OS=Brassica rapa subsp. pekinensis OX=51351 PE=2 SV=1	0.613838	0.608176	0.528218	1.4387	1.48913	1.32194	chloroplast
BraA05g007900.3C	249	1.784	0.00519675	Up	NAD(P)-bd_dom domain-containing protein OS=Brassica rapa subsp. pekinensis OX=51351 PE=4 SV=1	0.623366	0.797518	0.734592	1.38541	1.09679	1.36233	mitochondria	G
BraA05g007900.3C	190	2.074	0.0129985	Up	NAD(P)-bd_dom domain-containing protein OS=Brassica rapa subsp. pekinensis OX=51351 PE=4 SV=1	0.486096	0.638737	0.826919	1.49395	1.4184	1.1359	mitochondria	G
BraA05g010700.3C	37	1.625	0.00940332	Up	Chlorophyll a-b binding protein, chloroplastic OS=Brassica napus OX=3708 GN=BnaA05g09410D PE=3 SV=1	0.649869	0.823839	0.812118	1.41636	1.148	1.14981	chloroplast
BraA05g025100.3C	403	1.694	0.0176955	Up	BnaCnng33690D protein OS=Brassica napus OX=3708 GN=BnaCnng33690D PE=3 SV=1	0.795237	0.68937			1.25735	1.25805	chloroplast	E
BraA05g030240.3C	163	1.567	0.040777	Up	Dihydrolipoyl dehydrogenase OS=Brassica rapa subsp. pekinensis OX=51351 PE=3 SV=1	0.635566	0.856642		1.12878	1.08034	1.29867	chloroplast	C
BraA05g037360.3C	212	1.97	0.0152848	Up	Chlorophyll a-b binding protein, chloroplastic OS=Brassica campestris OX=3711 GN=BRARA_E03123 PE=3 SV=1	0.64068	0.50073	0.878719	1.44441	1.18764	1.34782	chloroplast
BraA05g037360.3C	38	1.523	0.00164383	Up	Chlorophyll a-b binding protein, chloroplastic OS=Brassica campestris OX=3711 GN=BRARA_E03123 PE=3 SV=1	0.742782	0.772725	0.86305	1.26393	1.22612	1.13139	chloroplast
BraA05g039280.3C	103	1.951	0.0417392	Up	Glutaredoxin-dependent peroxiredoxin OS=Brassica rapa subsp. pekinensis OX=51351 PE=3 SV=1	0.491183	0.782101		1.44272	1.16839	1.1156	mitochondria	O
BraA05g040650.3C	87	2.825	0.00869267	Up	V-type proton ATPase subunit G OS=Brassica rapa subsp. pekinensis OX=51351 PE=3 SV=1		0.561268	0.393272	1.38732	1.51511	1.14303	mitochondria	C
BraA05g041630.3C	276	2.846	0.0091573	Up	PKS_ER domain-containing protein OS=Brassica campestris OX=3711 GN=BRASC90T46701Z PE=4 SV=1	0.437458	0.385257	0.737161	1.75216	1.49453	1.19343	cytoplasm	S
BraA05g042370.3C	7	1.648	0.00675971	Up	Glyceraldehyde-3-phosphate dehydrogenase OS=Brassica campestris OX=3711 GN=BRARA_E03464 PE=3 SV=1	0.814803	0.781937	0.785866	1.43448		1.18291	cytoplasm	G
BraA06g000940.3C	75	2.032	0.0167265	Up	Epithiospecifier protein OS=Brassica oleracea var. italica OX=36774 PE=2 SV=1	0.596649	0.658629	0.723785	1.74998	1.27803	0.992934	chloroplast	S
BraA06g001420.3C	383	1.864	0.0157255	Up	ThiJ-like protein OS=Brassica rapa subsp. pekinensis OX=51351 GN=TJLP1 PE=2 SV=1	0.750326		0.566988	1.2221	1.34878	1.11181	cytoplasm	V
BraA06g002280.3C	747	2.027	0.0246627	Up	BnaC03g78020D protein OS=Brassica napus OX=3708 GN=BnaC03g78020D PE=3 SV=1	0.448776	0.598214	0.934849	1.35543	1.37434	1.28839	chloroplast	O
BraA06g002280.3C	665	2.751	0.0467853	Up	BnaC03g78020D protein OS=Brassica napus OX=3708 GN=BnaC03g78020D PE=3 SV=1	0.654792	0.411578		1.49374	1.43989		chloroplast	O
BraA06g004870.3C	74	1.684	0.0186117	Up	Dihydrolipoyl dehydrogenase OS=Brassica rapa subsp. pekinensis OX=51351 PE=3 SV=1		0.6019	0.816106	1.17275	1.21476	1.19448	mitochondria	C
BraA06g004870.3C	429	1.507	0.0253577	Up	Dihydrolipoyl dehydrogenase OS=Brassica rapa subsp. pekinensis OX=51351 PE=3 SV=1	0.701658	0.893227	0.79808	1.10507	1.06666	1.43531	mitochondria	C
BraA06g009580.3C	291	1.743	0.0160651	Up	Fe2OG dioxygenase domain-containing protein OS=Brassica campestris OX=3711 GN=BRAA06T24134Z PE=3 SV=1	0.709493	0.616321	0.861872	1.07506	1.50964	1.22761	cytoplasm	Q
BraA06g009730.3C	198	2.529	0.00772535	Up	Glyceraldehyde-3-phosphate dehydrogenase OS=Brassica campestris OX=3711 GN=BRARA_F00897 PE=3 SV=1	0.565442	0.618847	0.515795	1.75773	1.5518	0.99039	cytoplasm	G
BraA06g009730.3C	219	1.642	0.00550762	Up	Glyceraldehyde-3-phosphate dehydrogenase OS=Brassica campestris OX=3711 GN=BRARA_F00897 PE=3 SV=1	0.849319	0.70747	0.713996	1.2366	1.39385	1.09877	cytoplasm	G
BraA06g009730.3C	273	1.854	0.0380004	Up	Glyceraldehyde-3-phosphate dehydrogenase OS=Brassica campestris OX=3711 GN=BRARA_F00897 PE=3 SV=1	0.812818	0.828532	0.594805	1.18818	1.57566		cytoplasm	G
BraA06g009730.3C	122	1.557	0.00605972	Up	Glyceraldehyde-3-phosphate dehydrogenase OS=Brassica campestris OX=3711 GN=BRARA_F00897 PE=3 SV=1	0.733205	0.751586	0.861807	1.15056	1.38259	1.12025	cytoplasm	G
BraA06g009730.3C	255	2.1	0.00597466	Up	Glyceraldehyde-3-phosphate dehydrogenase OS=Brassica campestris OX=3711 GN=BRARA_F00897 PE=3 SV=1	0.79581	0.601022	0.686476	1.49989		1.4168	cytoplasm	G
BraA06g009730.3C	64	1.551	0.0372141	Up	Glyceraldehyde-3-phosphate dehydrogenase OS=Brassica campestris OX=3711 GN=BRARA_F00897 PE=3 SV=1	0.785609	0.962294	0.710188	1.19218	1.34973		cytoplasm	G
BraA06g011900.3C	55	1.631	0.0291884	Up	Chlorophyll a-b binding protein, chloroplastic OS=Brassica rapa subsp. pekinensis OX=51351 PE=3 SV=1	0.659397	0.791197		1.26107	1.28627	1.00207	chloroplast
BraA06g012750.3C	140	1.702	0.00413286	Up	ACT domain-containing protein OS=Brassica campestris OX=3711 GN=BRARA_F01177 PE=4 SV=1	0.716799	0.687915	0.815966	1.33728	1.08219	1.35985	cytoplasm
BraA06g015150.3C	210	2.2	0.00653996	Up	GST N-terminal domain-containing protein OS=Brassica rapa subsp. pekinensis OX=51351 PE=3 SV=1	0.496173	0.666459		1.36305	1.23192	1.2424	cytoplasm	O
BraA06g018870.3C	359	1.683	0.0275313	Up	Aldedh domain-containing protein OS=Brassica rapa subsp. pekinensis OX=51351 PE=3 SV=1	0.631869	0.94846	0.655906	1.44027	1.06381	1.25968	mitochondria	C
BraA06g019810.3C	78	1.88	0.0280383	Up	BnaC03g75130D protein OS=Brassica napus OX=3708 GN=BnaC03g75130D PE=4 SV=1	0.454359	0.793138	0.835853	1.23316	1.31025	1.37324	cytoplasm
BraA06g019940.3C	439	2.504	0.0405138	Up	Alpha-1,4 glucan phosphorylase OS=Brassica rapa subsp. pekinensis OX=51351 PE=3 SV=1	0.575496	0.390827	0.746074	0.947221	1.23928	2.1011	cytoplasm	G
BraA06g022900.3C	127	1.524	0.0298928	Up	Thioredoxin-dependent peroxiredoxin OS=Brassica rapa subsp. pekinensis OX=51351 PE=4 SV=1	0.714911	0.871018	0.791483	0.990803	1.17725	1.45454	chloroplast	O
BraA06g023070.3C	382	1.824	0.0390393	Up	ATP synthase subunit alpha, chloroplastic OS=Brassica rapa subsp. pekinensis OX=51351 GN=atpA PE=3 SV=1	0.84103	0.792967	0.490455	1.53889	1.28957	1.04708	cytoplasm	C
BraA06g023070.3C	456	1.628	0.0383601	Up	ATP synthase subunit alpha, chloroplastic OS=Brassica rapa subsp. pekinensis OX=51351 GN=atpA PE=3 SV=1	0.631547	0.655181	0.996572	1.05489	1.32054	1.34127	cytoplasm	C
BraA06g023070.3C	466	1.531	0.0470173	Up	ATP synthase subunit alpha, chloroplastic OS=Brassica rapa subsp. pekinensis OX=51351 GN=atpA PE=3 SV=1	0.797293	0.636407	0.936979	1.0198	1.16715	1.44237	cytoplasm	C
BraA06g026920.3C	69	1.567	0.0360597	Up	ATP:AMP phosphotransferase OS=Brassica napus OX=3708 GN=BnaA06g22680D PE=3 SV=1	0.872824	0.834747	0.630004	1.01117	1.20998	1.44127	cytoplasm	F
BraA06g026920.3C	188	1.746	0.0378049	Up	ATP:AMP phosphotransferase OS=Brassica napus OX=3708 GN=BnaA06g22680D PE=3 SV=1	1.00527	0.539829	0.639721	1.39482	1.26137	1.159	cytoplasm	F
BraA06g029260.3C	872	1.954	0.000922889	Up	Oxoglutarate dehydrogenase (succinyl-transferring) OS=Brassica rapa subsp. pekinensis OX=51351 PE=3 SV=1	0.598553	0.692564	0.740236	1.30395	1.43171	1.23299	chloroplast	C
BraA06g029260.3C	533	1.928	0.00290136	Up	Oxoglutarate dehydrogenase (succinyl-transferring) OS=Brassica rapa subsp. pekinensis OX=51351 PE=3 SV=1	0.802555	0.631204	0.61543	1.26177	1.22157	1.46747	chloroplast	C
BraA06g029260.3C	592	2.092	0.0201086	Up	Oxoglutarate dehydrogenase (succinyl-transferring) OS=Brassica rapa subsp. pekinensis OX=51351 PE=3 SV=1	0.57793	0.715553			1.36447	1.34205	chloroplast	C
BraA06g033820.3C	74	2.147	0.00367159	Up	BnaC03g34320D protein OS=Brassica napus OX=3708 GN=BnaC03g34320D PE=3 SV=1	0.762943	0.531195	0.612328	1.19929	1.36605	1.52819	nucleus	J
BraA06g034520.3C	29	1.621	0.0320088	Up	Epimerase domain-containing protein OS=Brassica oleracea var. oleracea OX=109376 PE=4 SV=1	0.812535	0.804751	0.78554	1.51088	1.08629		cytoskeleton	GM
BraA06g037340.3C	153	1.583	0.0404082	Up	BnaA09g02160D protein OS=Brassica napus OX=3708 GN=BnaA09g02160D PE=3 SV=1	0.664461	0.901028	0.867197		1.37376	1.19355	chloroplast	J
BraA06g037340.3C	164	1.98	0.0295813	Up	BnaA09g02160D protein OS=Brassica napus OX=3708 GN=BnaA09g02160D PE=3 SV=1	0.499356	0.62807	0.885992	1.56823	1.39594	1.02241	chloroplast	J
BraA06g043050.3C	122	2.125	0.00434066	Up	Epithiospecifier protein OS=Brassica rapa subsp. pekinensis OX=51351 GN=ESP PE=2 SV=1	0.522701	0.671485		1.22757	1.31895	1.25929	cytoplasm	S
BraA06g043050.3C	102	1.657	0.00181686	Up	Epithiospecifier protein OS=Brassica rapa subsp. pekinensis OX=51351 GN=ESP PE=2 SV=1	0.77733	0.6881	0.792617	1.23469	1.14059	1.36667	cytoplasm	S
BraA07g009690.3C	217	2.124	0.00228674	Up	PAP_fibrillin domain-containing protein OS=Brassica rapa subsp. pekinensis OX=51351 PE=3 SV=1	0.596324	0.633673	0.69078	1.53532	1.43438	1.10953	mitochondria
BraA07g010780.3C	43	1.716	0.00182647	Up	Chlorophyll a-b binding protein, chloroplastic OS=Brassica napus OX=3708 GN=BnaA07g07560D PE=3 SV=1	0.744639	0.767755	0.69653	1.38397	1.10528	1.30183	chloroplast
BraA07g015680.3C	125	1.67	0.0135025	Up	Catalase OS=Brassica campestris OX=3711 GN=BRAA07T29297Z PE=3 SV=1	0.657194	0.784747	0.805462	1.12199	1.51626	1.11435	peroxisome	P
BraA07g016040.3C	75	1.652	0.000542514	Up	Ferredoxin--NADP reductase, chloroplastic OS=Brassica campestris OX=3711 GN=BRARA_G01126 PE=3 SV=1	0.704827	0.811014	0.746781	1.27828	1.28368	1.17541	chloroplast	C
BraA07g016040.3C	84	2.114	0.000440841	Up	Ferredoxin--NADP reductase, chloroplastic OS=Brassica campestris OX=3711 GN=BRARA_G01126 PE=3 SV=1	0.675299	0.598929	0.652613	1.46455	1.20183	1.40678	chloroplast	C
BraA07g016040.3C	88	2.153	0.00253501	Up	Ferredoxin--NADP reductase, chloroplastic OS=Brassica campestris OX=3711 GN=BRARA_G01126 PE=3 SV=1	0.558355	0.68338	0.660939	1.3046	1.17455	1.61817	chloroplast	C
BraA07g017190.3C	163	1.558	0.0349738	Up	Succinate dehydrogenase [ubiquinone] flavoprotein subunit, mitochondrial OS=Brassica rapa subsp. pekinensis OX=51351 PE=3 SV=1	0.865928	0.746116	0.733338	1.00562	1.53207	1.11693	mitochondria	C
BraA07g018460.3C	269	2.215	0.0124133	Up	RuBisCO large subunit-binding protein subunit alpha, chloroplastic OS=Brassica napus OX=3708 PE=2 SV=1	0.47854	0.835621	0.551811	1.14789	1.47243	1.51371	chloroplast	O
BraA07g019050.3C	110	1.915	0.0300719	Up	Histone H2B OS=Brassica campestris OX=3711 GN=BRAA07T29628Z PE=3 SV=1	0.658377	0.649862	0.749873	1.56251	1.49493	0.88444	nucleus	B
BraA07g019050.3C	104	1.895	0.00129852	Up	Histone H2B OS=Brassica campestris OX=3711 GN=BRAA07T29628Z PE=3 SV=1	0.687058	0.641388	0.744328	1.36394	1.41979	1.1435	nucleus	B
BraA07g019050.3C	43	1.935	0.00025763	Up	Histone H2B OS=Brassica campestris OX=3711 GN=BRAA07T29628Z PE=3 SV=1	0.686761	0.622774	0.734474	1.36496	1.25461	1.33642	nucleus	B
BraA07g021000.3C	88	1.852	0.00386118	Up	Fructose-bisphosphate aldolase OS=Brassica napus OX=3708 GN=BnaC06g14270D PE=3 SV=1	0.773592	0.64814	0.681742	1.3541	1.45412	1.08831	endoplasmic reticulum	G
BraA07g021000.3C	153	2.716	0.000137361	Up	Fructose-bisphosphate aldolase OS=Brassica napus OX=3708 GN=BnaC06g14270D PE=3 SV=1	0.501134	0.577343	0.53634	1.45556	1.32249	1.60714	endoplasmic reticulum	G
BraA07g021400.3C	93	1.629	0.0125082	Up	Histone H2B OS=Brassica campestris OX=3711 GN=BRAA07T29859Z PE=3 SV=1	0.739161	0.691191	0.851695	1.21031	1.45463	1.05301	nucleus	B
BraA07g022210.3C	119	2.689	0.0352013	Up	Ferritin OS=Brassica rapa subsp. pekinensis OX=51351 PE=3 SV=1	0.3129	0.680491		1.36789	1.30024	1.33848	chloroplast	P
BraA07g023500.3C	90	1.949	0.0369156	Up	Ketol-acid reductoisomerase OS=Brassica rapa subsp. pekinensis OX=51351 PE=3 SV=1		0.690312	0.666307		1.1521	1.49128	chloroplast
BraA07g025380.3C	70	1.568	0.0457389	Up	SAM_MPBQ_MSBQ_MT domain-containing protein OS=Brassica campestris OX=3711 GN=BRAA07T30268Z PE=3 SV=1	0.789586	0.560723	0.985835	1.22782	1.27102	1.16502	chloroplast	H
BraA07g025400.3C	872	1.698	0.0166638	Up	Lipoxygenase OS=Brassica campestris OX=3711 GN=BRAA07T30270Z PE=3 SV=1	0.77393	0.640713	0.809083	1.42377	1.35412	0.998384	chloroplast
BraA07g025400.3C	802	2.075	0.0118208	Up	Lipoxygenase OS=Brassica campestris OX=3711 GN=BRAA07T30270Z PE=3 SV=1	0.611909	0.840533	0.498987	1.22236	1.26211	1.56411	chloroplast
BraA07g025400.3C	660	1.948	0.00086546	Up	Lipoxygenase OS=Brassica campestris OX=3711 GN=BRAA07T30270Z PE=3 SV=1	0.691556	0.588747	0.754947	1.2932	1.37076	1.30079	chloroplast
BraA07g026480.3C	575	2.854	0.00943875	Up	V-ATPase 69 kDa subunit OS=Brassica oleracea OX=3712 GN=BOLC6T38198H PE=3 SV=1	0.488654		0.54914	1.60553	1.35668		cytoplasm	C
BraA07g026480.3C	222	1.964	0.0323115	Up	V-ATPase 69 kDa subunit OS=Brassica oleracea OX=3712 GN=BOLC6T38198H PE=3 SV=1	0.455762	0.613187	0.955515	1.17564	1.42806	1.37184	cytoplasm	C
BraA07g026610.3C	197	3.359	0.000680488	Up	BnaA05g14220D protein OS=Brassica napus OX=3708 GN=BnaA05g14220D PE=4 SV=1	0.494961	0.517698	0.36368	1.6991	1.561	1.36357	cytoplasm	O
BraA07g026610.3C	117	4.773	0.00596745	Up	BnaA05g14220D protein OS=Brassica napus OX=3708 GN=BnaA05g14220D PE=4 SV=1	0.239963	0.372767		1.8224	1.32056	1.2443	cytoplasm	O
BraA07g030300.3C	29	2.042	0.00534983	Up	Uncharacterized protein		0.617418	0.613305	1.23408	1.4315	1.1037	chloroplast	J
BraA07g042460.3C	78	1.54	0.0416248	Up	Phosphoglycerate kinase OS=Brassica rapa subsp. pekinensis OX=51351 PE=3 SV=1	0.87489	0.734068	0.752875	1.47607	1.22076	0.941334	cytoplasm	G
BraA07g042460.3C	202	1.967	0.0178722	Up	Phosphoglycerate kinase OS=Brassica rapa subsp. pekinensis OX=51351 PE=3 SV=1	0.553686	0.711847		1.11358	1.16211	1.45878	cytoplasm	G
BraA07g042460.3C	11	2.121	0.00181054	Up	Phosphoglycerate kinase OS=Brassica rapa subsp. pekinensis OX=51351 PE=3 SV=1	0.693575	0.537654	0.690981	1.33209	1.51005	1.23565	cytoplasm	G
BraA08g000450.3C	36	2.466	0.00732336	Up	Nucleoside diphosphate kinase OS=Brassica napus OX=3708 GN=BnaA08g00390D PE=3 SV=1	0.545513	0.518422		1.53364	1.33304	1.06939	cytoplasm	F
BraA08g000690.3C	601	1.602	0.0100936	Up	BnaC03g70570D protein OS=Brassica napus OX=3708 GN=BnaC03g70570D PE=3 SV=1	0.7884	0.681057		1.13894	1.28635	1.10525	cytoplasm	O
BraA08g000690.3C	152	2.023	0.0165649	Up	BnaC03g70570D protein OS=Brassica napus OX=3708 GN=BnaC03g70570D PE=3 SV=1	0.736011	0.503123		1.28151	1.17203	1.30732	cytoplasm	O
BraA08g001680.3C	162	1.926	0.0130854	Up	Malate dehydrogenase OS=Brassica rapa subsp. pekinensis OX=51351 PE=3 SV=1	0.497769	0.806642	0.746059	1.44421	1.20809	1.29723	mitochondria	C
BraA08g002390.3C	76	1.589	0.00759103	Up	BnaC03g78020D protein OS=Brassica napus OX=3708 GN=BnaC03g78020D PE=3 SV=1	0.744882	0.805876	0.766831	1.43308	1.05681	1.19253	mitochondria	O
BraA08g009150.3C	323	1.546	0.0184569	Up	Glutamine synthetase OS=Brassica rapa subsp. pekinensis OX=51351 PE=3 SV=1	0.825119	0.83013	0.806658	1.4231		1.11499	chloroplast	E
BraA08g016340.3C	48	2.147	0.0160498	Up	BnaA03g50690D protein OS=Brassica napus OX=3708 GN=BnaA03g50690D PE=3 SV=1	0.725498	0.764656	0.416207	1.27108	1.47049	1.35206	cytoplasm	J
BraA08g019840.3C	62	1.684	0.0111603	Up	BnaC08g12150D protein OS=Brassica napus OX=3708 GN=BnaC08g12150D PE=3 SV=1	0.909873	0.653911	0.671917	1.28064	1.35454	1.12912	nucleus	J
BraA08g022720.3C	368	1.639	0.00192124	Up	Fructose-bisphosphate aldolase OS=Brassica oleracea var. oleracea OX=109376 GN=106335697 PE=3 SV=1	0.672531	0.772353	0.828547	1.27876	1.28068	1.16713	chloroplast	G
BraA08g022720.3C	278	2.12	0.0182941	Up	Fructose-bisphosphate aldolase OS=Brassica oleracea var. oleracea OX=109376 GN=106335697 PE=3 SV=1	0.455127	0.637999	0.830155	1.40818	1.55571	1.11283	chloroplast	G
BraA08g022720.3C	60	1.598	0.0471764	Up	Fructose-bisphosphate aldolase OS=Brassica oleracea var. oleracea OX=109376 GN=106335697 PE=3 SV=1	0.872083	0.599946		1.11257	1.26947	1.14593	chloroplast	G
BraA08g022860.3C	31	1.955	0.00150384	Up	Peptidyl-prolyl cis-trans isomerase OS=Brassica rapa subsp. pekinensis OX=51351 PE=3 SV=1		0.685724	0.585859	1.23949	1.26383	1.22509	cytoplasm	O
BraA08g025840.3C	40	1.82	0.0333699	Up	Eukaryotic translation initiation factor 5A OS=Brassica rapa subsp. pekinensis OX=51351 PE=3 SV=1	0.861656	0.543505	0.722739	1.15133	1.07654	1.64423	cytoplasm	J
BraA08g026360.3C	355	1.683	0.0275313	Up	Aldedh domain-containing protein OS=Brassica campestris OX=3711 GN=BRAA08T34731Z PE=3 SV=1	0.631869	0.94846	0.655906	1.44027	1.06381	1.25968	mitochondria	C
BraA08g029020.3C	44	1.623	0.00776793	Up	Nascent polypeptide-associated complex subunit beta OS=Brassica campestris OX=3711 GN=BRARA_H02448 PE=3 SV=1		0.76867	0.687068	1.24472	1.23041	1.06913	chloroplast	K
BraA08g029730.3C	54	2.251	0.0332248	Up	40S ribosomal protein S12 OS=Brassica napus OX=3708 GN=BnaA09g56510D PE=3 SV=1	0.529404		0.613251	1.3689	1.56394	0.924499	cytoplasm	J
BraA08g032780.3C	80	1.574	0.00316147	Up	Histone domain-containing protein OS=Brassica oleracea OX=3712 GN=BOLC8T48892H PE=3 SV=1	0.681565	0.774425	0.874915	1.21066	1.23474	1.2237	nucleus	B
BraA08g032780.3C	57	1.827	0.0158765	Up	Histone domain-containing protein OS=Brassica oleracea OX=3712 GN=BOLC8T48892H PE=3 SV=1	0.734011	0.755455	0.633015	0.968979	1.42859	1.47995	nucleus	B
BraA09g000180.3C	141	1.524	0.036459	Up	CAAD domain-containing protein OS=Brassica rapa subsp. pekinensis OX=51351 PE=4 SV=1	0.814721		0.706973	1.04575	1.34888	1.08368	chloroplast
BraA09g001460.3C	198	1.559	0.0441804	Up	BnaA09g01080D protein OS=Brassica napus OX=3708 GN=BnaA09g01080D PE=3 SV=1	0.556417	0.882964	0.904977	1.16488	1.29053	1.20024	chloroplast
BraA09g001460.3C	190	1.809	0.00886839	Up	BnaA09g01080D protein OS=Brassica napus OX=3708 GN=BnaA09g01080D PE=3 SV=1	0.649424	0.692627	0.794145	1.19712	1.0983	1.56839	chloroplast
BraA09g003120.3C	292	2.537	0.00212216	Up	Cytochrome c domain-containing protein OS=Brassica rapa subsp. pekinensis OX=51351 PE=4 SV=1	0.63874	0.508136	0.549557	1.25706	1.27491	1.77159	chloroplast	C
BraA09g003290.3C	42	1.812	0.00078419	Up	Chlorophyll a-b binding protein, chloroplastic OS=Brassica rapa subsp. pekinensis OX=51351 PE=3 SV=1	0.633973	0.706862	0.792732	1.26375	1.3015	1.30118	chloroplast
BraA09g004010.3C	181	2.467	0.00956661	Up	ATP:AMP phosphotransferase OS=Brassica oleracea var. oleracea OX=109376 GN=106313494 PE=3 SV=1	0.587932	0.426823	0.716085	1.59612	1.09442	1.57862	chloroplast	F
BraA09g004310.3C	83	1.529	0.0357876	Up	DUF1995 domain-containing protein OS=Brassica oleracea var. oleracea OX=109376 PE=3 SV=1	0.766578	0.751662		1.33618	1.16199	0.983588	cytoplasm	J
BraA09g009720.3C	271	1.972	0.0273011	Up	Ferredoxin--NADP reductase, chloroplastic OS=Brassica rapa subsp. pekinensis OX=51351 PE=3 SV=1	0.647389	0.698294		1.46898		1.18534	chloroplast	C
BraA09g009870.3C	242	1.814	0.0163896	Up	AAI domain-containing protein OS=Brassica campestris OX=3711 GN=BRAA09T36671Z PE=3 SV=1	0.630903		0.712975	1.32082	1.01747	1.31782	chloroplast
BraA09g010510.3C	91	1.606	0.0106869	Up	Peptidyl-prolyl cis-trans isomerase OS=Brassica rapa subsp. pekinensis OX=51351 PE=3 SV=1	0.745645	0.721169		1.15548	1.31728	1.06043	chloroplast	O
BraA09g011650.3C	911	2.481	0.00286389	Up	Plasma membrane ATPase OS=Brassica napus OX=3708 GN=BnaA09g09830D PE=3 SV=1	0.548331	0.600751		1.44996	1.40095		plasma membrane	P
BraA09g011970.3C	115	1.977	0.00124011	Up	Ribosomal_L28e domain-containing protein (Fragment) OS=Brassica oleracea OX=3712 GN=BOLC9T54383H PE=3 SV=1	0.596121	0.674101	0.745535	1.20609	1.45121	1.32694	chloroplast	J
BraA09g013400.3C	217	1.561	0.00465001	Up	Succinate--CoA ligase [ADP-forming] subunit beta, mitochondrial OS=Brassica campestris OX=3711 GN=BRARA_I01256 PE=3 SV=1	0.742137	0.810972	0.789509	1.342	1.05353	1.26186	mitochondria	C
BraA09g013400.3C	204	1.508	0.00982706	Up	Succinate--CoA ligase [ADP-forming] subunit beta, mitochondrial OS=Brassica campestris OX=3711 GN=BRARA_I01256 PE=3 SV=1	0.713434	0.783307	0.895283	1.32016	1.21354	1.07427	mitochondria	C
BraA09g013400.3C	261	1.501	0.0231455	Up	Succinate--CoA ligase [ADP-forming] subunit beta, mitochondrial OS=Brassica campestris OX=3711 GN=BRARA_I01256 PE=3 SV=1	0.768387	0.898422	0.832229	1.37345	1.12751		mitochondria	C
BraA09g019570.3C	61	2.465	0.00131016	Up	Thioredoxin domain-containing protein OS=Brassica campestris OX=3711 GN=BRAA09T37626Z PE=4 SV=1	0.515343	0.692781	0.523429	1.30947	1.3652	1.59378	cytoplasm	O
BraA09g019570.3C	107	3.592	0.00110325	Up	Thioredoxin domain-containing protein OS=Brassica campestris OX=3711 GN=BRAA09T37626Z PE=4 SV=1	0.388253	0.569444	0.348922	1.59399	1.6624	1.43698	cytoplasm	O
BraA09g021490.3C	51	2.221	0.0332189	Up	BnaA09g55240D protein OS=Brassica napus OX=3708 GN=BnaA09g55240D PE=3 SV=1	0.539886	0.587821	0.735336	0.910282	1.94278	1.2839	cytoplasm	J
BraA09g032050.3C	23	2.013	0.0469517	Up	Ribosomal_L6 domain-containing protein OS=Brassica oleracea OX=3712 GN=BOLC9T55479H PE=3 SV=1	0.513211	0.837522	0.783926		1.25491	1.61043	cytoplasm	J
BraA09g039180.3C	330	1.682	0.00272341	Up	Pyruvate dehydrogenase E1 component subunit alpha OS=Brassica rapa subsp. pekinensis OX=51351 PE=4 SV=1	0.722057	0.802114	0.713217	1.41198	1.11333	1.23731	chloroplast	C
BraA09g039510.3C	337	1.607	0.0452031	Up	PKS_ER domain-containing protein OS=Brassica rapa subsp. pekinensis OX=51351 PE=3 SV=1	0.691543	0.842541			1.2784	1.18751	chloroplast	C
BraA09g039510.3C	122	1.624	0.00266167	Up	PKS_ER domain-containing protein OS=Brassica rapa subsp. pekinensis OX=51351 PE=3 SV=1	0.712775	0.718161	0.85524	1.13548	1.27539	1.30295	chloroplast	C
BraA09g039860.3C	403	0.566	0.0067011	Down	Aminotran_1_2 domain-containing protein OS=Brassica rapa subsp. pekinensis OX=51351 PE=4 SV=1	1.49163	1.09389	1.24632	0.636355	0.779809	0.751994	cytoplasm	E
BraA09g039890.3C	47	1.697	0.01995	Up	Ribosomal_L18e/L15P domain-containing protein OS=Brassica campestris OX=3711 GN=BRAA09T39641Z PE=3 SV=1	0.834677	0.710046	0.679662	1.23595	1.53669	1.00298	nucleus	J
BraA09g043500.3C	136	1.715	0.0307256	Up	ATP synthase subunit d, mitochondrial (Fragment) OS=Brassica oleracea OX=3712 GN=BOLC8T50374H PE=3 SV=1	0.637574	0.789948	0.905489	1.24048	1.42651		cytoplasm	C
BraA09g044020.3C	128	1.502	0.0196327	Up	Glutaredoxin-dependent peroxiredoxin OS=Brassica campestris OX=3711 GN=BRAA09T40067Z PE=3 SV=1	0.677621	0.758284	0.962304	1.2135	1.11513	1.27316	chloroplast	O
BraA09g044960.3C	320	1.595	0.0199274	Up	D-fructose-1,6-bisphosphate 1-phosphohydrolase OS=Brassica napus OX=3708 GN=BnaAnng17200D PE=3 SV=1	0.807071	0.844301	0.660353	1.46959	1.15945	1.05923	chloroplast	G
BraA09g045720.3C	166	1.892	0.0220762	Up	Chlorophyll a-b binding protein, chloroplastic OS=Brassica rapa subsp. pekinensis OX=51351 PE=3 SV=1	0.645094	0.852131	0.57774	1.3995	1.52984	0.995696	chloroplast
BraA09g045720.3C	179	1.588	0.00826232	Up	Chlorophyll a-b binding protein, chloroplastic OS=Brassica rapa subsp. pekinensis OX=51351 PE=3 SV=1	0.794926	0.870749	0.65242	1.21442	1.13891	1.32858	chloroplast
BraA09g045720.3C	84	2.055	0.0328734	Up	Chlorophyll a-b binding protein, chloroplastic OS=Brassica rapa subsp. pekinensis OX=51351 PE=3 SV=1	0.487212	0.86542	0.611571	1.77957	1.15281	1.10341	chloroplast
BraA09g046820.3C	96	1.517	0.012077	Up	Peptidyl-prolyl cis-trans isomerase OS=Brassica rapa subsp. pekinensis OX=51351 PE=3 SV=1	0.799928	0.762717	0.92331		1.29132	1.22273	cytoplasm	O
BraA09g047380.3C	87	2.354	0.00480027	Up	Calmodulin OS=Brassica juncea OX=3707 PE=2 SV=1	0.702804	0.683866	0.559269		1.3943	1.65976	nucleus	T
BraA09g051560.3C	132	1.504	0.0376481	Up	Peptidyl-prolyl cis-trans isomerase OS=Brassica rapa subsp. pekinensis OX=51351 PE=3 SV=1	0.73353	0.779354	0.984186		1.27593	1.227	chloroplast	O
BraA09g055960.3C	255	1.638	0.0166527	Up	Chloroplast light-regulated protein OS=Brassica campestris OX=3711 PE=2 SV=1	0.884506	0.724575	0.665515	1.03962	1.26386	1.42192	chloroplast
BraA09g058390.3C	270	1.668	0.0257814	Up	BnaA09g56450D protein OS=Brassica napus OX=3708 GN=BnaA09g56450D PE=4 SV=1	0.590517	0.820188	0.838507	1.49811	1.15118	1.10149	chloroplast
BraA09g058960.3C	54	1.619	0.00807018	Up	10 kDa chaperonin OS=Brassica napus OX=3708 PE=3 SV=1	0.714583	0.724216	0.851961	1.29171	1.05086	1.36667	cytoplasm	O
BraA09g058960.3C	22	2.41	0.0036582	Up	10 kDa chaperonin OS=Brassica napus OX=3708 PE=3 SV=1	0.523275	0.569968	0.666255	1.72897	1.12611	1.38542	cytoplasm	O
BraA09g058960.3C	40	1.624	0.00454496	Up	10 kDa chaperonin OS=Brassica napus OX=3708 PE=3 SV=1	0.711226	0.744019		1.29421	1.13231	1.11823	cytoplasm	O
BraA09g060510.3C	236	0.546	0.00388941	Down	Glyceraldehyde-3-phosphate dehydrogenase OS=Brassica rapa subsp. pekinensis OX=51351 PE=3 SV=1	1.38953	1.08792	1.40457	0.63383	0.716928	0.767229	chloroplast	G
BraA09g063090.3C	32	1.815	0.00395093	Up	Histone H4 (Fragment) OS=Brassica campestris OX=3711 GN=BRARA_C01885 PE=3 SV=1	0.605988	0.784882	0.740403	1.17106	1.44679	1.25088	nucleus	B
BraA09g065270.3C	128	1.664	0.00520704	Up	Thioredoxin domain-containing protein OS=Brassica campestris OX=3711 GN=BRARA_I05530 PE=4 SV=1	0.879968	0.726934	0.645276	1.22241	1.30897	1.21644	chloroplast	O
BraA09g065270.3C	140	1.879	0.00809815	Up	Thioredoxin domain-containing protein OS=Brassica campestris OX=3711 GN=BRARA_I05530 PE=4 SV=1	0.563727	0.759152	0.761308	1.4596	1.10568	1.35053	chloroplast	O
BraA10g002800.3C	79	1.705	0.000828181	Up	BnaA08g27790D protein OS=Brassica napus OX=3708 GN=BnaA08g27790D PE=3 SV=1	0.703838	0.695516	0.81855	1.21733	1.23436	1.3304	cytoplasm	J
BraA10g002950.3C	237	1.917	0.00277467	Up	Malate dehydrogenase OS=Brassica oleracea OX=3712 GN=MDH PE=2 SV=1	0.57393	0.797832	0.685428	1.30591	1.38971	1.24719	cytoplasm	C
BraA10g002950.3C	111	1.676	0.0341496	Up	Malate dehydrogenase OS=Brassica oleracea OX=3712 GN=MDH PE=2 SV=1	0.576079	0.846562		1.20893	1.16301	1.20542	cytoplasm	C
BraA10g006830.3C	256	3.015	0.00341721	Up	Cysteine protease OS=Brassica campestris OX=3711 GN=CP3 PE=2 SV=1	0.582235	0.38452	0.527663	1.38095	1.23913	1.8855	extracellular	O
BraA10g007760.3C	172	1.876	0.012574	Up	BnaA10g08750D protein OS=Brassica napus OX=3708 GN=BnaA10g08750D PE=4 SV=1	0.623875	0.763367	0.699276	1.43408	1.48998	0.989427	chloroplast
BraA10g007760.3C	165	1.617	0.0016475	Up	BnaA10g08750D protein OS=Brassica napus OX=3708 GN=BnaA10g08750D PE=4 SV=1	0.743823		0.716104	1.1548	1.25566	1.12962	chloroplast
BraA10g007760.3C	154	1.916	0.011769	Up	BnaA10g08750D protein OS=Brassica napus OX=3708 GN=BnaA10g08750D PE=4 SV=1	0.552049	0.752159	0.753226	1.60208	1.14228	1.19821	chloroplast
BraA10g010240.3C	31	1.904	0.00136996	Up	Ribosomal_S10 domain-containing protein OS=Brassica campestris OX=3711 GN=BRAA03T10901Z PE=3 SV=1	0.752187	0.664002	0.650068	1.39962	1.39207	1.14205	chloroplast	J
BraA10g013190.3C	137	1.756	0.00527679	Up	GTP-binding nuclear protein (Fragment) OS=Brassica campestris OX=3711 GN=BRAA02T06044Z PE=3 SV=1	0.669579	0.760155	0.747508	1.33162	1.43581	1.05533	chloroplast	U
BraA10g018190.3C	179	1.723	0.00256764	Up	Tr-type G domain-containing protein OS=Brassica oleracea OX=3712 GN=BOLC5T29361H PE=3 SV=1	0.674975	0.74002	0.788138	1.33841	1.3563	1.10216	cytoplasm	J
BraA10g018190.3C	318	1.69	0.0125586	Up	Tr-type G domain-containing protein OS=Brassica oleracea OX=3712 GN=BOLC5T29361H PE=3 SV=1	0.638053	0.749283	0.843467	1.48032	1.19874	1.09014	cytoplasm	J
BraA10g018190.3C	427	1.624	0.0138485	Up	Tr-type G domain-containing protein OS=Brassica oleracea OX=3712 GN=BOLC5T29361H PE=3 SV=1	0.606546	0.897421	0.782775	1.27519	1.16447	1.2736	cytoplasm	J
BraA10g021740.3C	60	2.087	0.0340641	Up	Methyltransf_11 domain-containing protein OS=Brassica rapa subsp. pekinensis OX=51351 PE=3 SV=1	0.609297		0.686485	1.51986	1.18436		cytoplasm	J
BraA10g022160.3C	142	2.232	0.00706202	Up	5-methyltetrahydropteroyltriglutamate--homocysteine S-methyltransferase OS=Brassica napus OX=3708 GN=BnaC09g39920D PE=3 SV=1	0.539614	0.581425	0.735419	1.66071	1.40489	1.07794	cytoplasm	E
BraA10g022160.3C	457	1.606	0.003502	Up	5-methyltetrahydropteroyltriglutamate--homocysteine S-methyltransferase OS=Brassica napus OX=3708 GN=BnaC09g39920D PE=3 SV=1	0.849084	0.681145	0.771842	1.33829	1.15824	1.20139	cytoplasm	E
BraA10g022880.3C	336	2.799	0.017583	Up	PKS_ER domain-containing protein OS=Brassica rapa subsp. pekinensis OX=51351 PE=4 SV=1	0.346271		0.615446	1.27782	1.48635	1.27412	cytoplasm	S
BraA10g023980.3C	116	3.445	0.00488529	Up	UDP-glucose 6-dehydrogenase OS=Brassica rapa subsp. pekinensis OX=51351 PE=3 SV=1	0.370624	0.440047		1.53097	1.09241	1.56594	cytoplasm	GT
BraA10g024260.3C	97	1.502	0.00153778	Up	Voltage-dependent anion-selective channel OS=Brassica rapa subsp. pekinensis OX=51351 PE=3 SV=1	0.792678	0.785303	0.81999	1.15375	1.3244	1.12387	mitochondria	P
BraA10g024400.3C	281	1.881	0.00351019	Up	Formate dehydrogenase, mitochondrial OS=Brassica rapa subsp. pekinensis OX=51351 PE=3 SV=1	0.663247	0.825767	0.593684	1.3683	1.21254	1.33646	mitochondria	C
BraA10g024910.3C	304	1.556	0.0134898	Up	BnaC09g43140D protein OS=Brassica napus OX=3708 GN=BnaC09g43140D PE=3 SV=1	0.628179	0.823804	0.895279	1.24182	1.20687	1.20405	chloroplast	C
BraA10g029000.3C	15	1.636	0.000283919	Up	Thioredoxin-dependent peroxiredoxin OS=Brassica rapa subsp. pekinensis OX=51351 PE=4 SV=1	0.764585	0.750169	0.761536	1.32848	1.15363	1.24159	nucleus	O
BraA10g030970.3C	70	1.93	0.00567826	Up	ATP synthase subunit beta OS=Brassica rapa subsp. pekinensis OX=51351 PE=3 SV=1	0.562534	0.721179		1.21765	1.24489	1.25375	mitochondria	C
BraA10g031490.3C	1913	1.544	0.0350857	Up	SHSP domain-containing protein OS=Brassica rapa subsp. pekinensis OX=51351 PE=3 SV=1	0.704599	0.806069	0.847643	1.41284	1.28835	0.940503	cytoplasm	O
BraA10g032170.3C	809	1.518	0.0391302	Up	Glutamine amidotransferase type-2 domain-containing protein OS=Brassica rapa subsp. pekinensis OX=51351 PE=3 SV=1	0.702697	0.702252	0.977569	1.011	1.34402	1.26246	chloroplast	E
BraA10g032170.3C	1080	1.696	0.0448221	Up	Glutamine amidotransferase type-2 domain-containing protein OS=Brassica rapa subsp. pekinensis OX=51351 PE=3 SV=1	0.795787	0.498654	0.931407	1.27325	1.14657	1.35433	chloroplast	E
BraA10g033140.3C	513	1.656	0.0116178	Up	Heat shock cognate protein HSC70 OS=Brassica napus OX=3708 GN=Hsc70 PE=2 SV=1	0.746852		0.688185	1.18004	1.32816	1.05676	cytoplasm	O
BraA10g033140.3C	252	2.246	0.0214727	Up	Heat shock cognate protein HSC70 OS=Brassica napus OX=3708 GN=Hsc70 PE=2 SV=1	0.544075		0.68838	1.42559	1.34195		cytoplasm	O
BraA10g033140.3C	506	1.653	0.0377211	Up	Heat shock cognate protein HSC70 OS=Brassica napus OX=3708 GN=Hsc70 PE=2 SV=1	0.603928	0.624352	1.0335	1.27488	1.25598	1.20736	cytoplasm	O
BraA10g033140.3C	457	2.412	0.0192956	Up	Heat shock cognate protein HSC70 OS=Brassica napus OX=3708 GN=Hsc70 PE=2 SV=1	0.556366	0.838235	0.364141	1.27769	1.42558	1.53799	cytoplasm	O
BraA10g033140.3C	257	1.939	0.00391676	Up	Heat shock cognate protein HSC70 OS=Brassica napus OX=3708 GN=Hsc70 PE=2 SV=1	0.647025	0.58616	0.808495	1.37608	1.41102	1.17122	cytoplasm	O
Note: For KOG category description; [A] RNA processing and modification, [B] Chromatin structure and dynamics, [C] Energy production and conversion, [D] Cell cycle control, cell division, chromosome partitioning, [E] Amino acid transport and metabolism, [F] Nucleotide transport and metabolism, [G] Carbohydrate transport and metabolism, [H] Coenzyme transport and metabolism, [I] Lipid transport an…

## Sheet: Supplementary Table 3
Supplementary Table 3 Differentially modified sites (modified proteins) for antioxidant system
Protein accession	OBZ/Control Ratio	OBZ/Control P value	Regulated Type	KEGG Gene
BraA04g020160.3C	2.234	0.0383315	Up	SOD1; superoxide dismutase, Cu-Zn family [EC:1.15.1.1]
BraA01g015820.3C	2.25	0.0032	UP	SOD2; superoxide dismutase, Fe-Mn family [EC:1.15.1.1]
BraA01g015820.3C	1.96	0.0048	UP	SOD2; superoxide dismutase, Fe-Mn family [EC:1.15.1.1]
BraA01g039910.3C	1.56	0.0443	UP	SOD2; superoxide dismutase, Fe-Mn family [EC:1.15.1.1]
BraA01g039910.3C	1.95	0.0262	Up	SOD2; superoxide dismutase, Fe-Mn family [EC:1.15.1.1]
BraA01g039910.3C	1.66	0.0191	Up	SOD2; superoxide dismutase, Fe-Mn family [EC:1.15.1.1]
BraA03g059190.3C	1.57	0.0056	UP	katE, CAT, catB, srpA; catalase [EC:1.11.1.6]
BraA07g015680.3C	1.67	0.0135	UP	katE, CAT, catB, srpA; catalase [EC:1.11.1.6]
BraA02g028350.3C	2.12	0.0021	UP	gpx, btuE, bsaA; glutathione peroxidase [EC:1.11.1.9]
BraA03g016420.3C	3.49	0.003	UP	GST, gst; glutathione S-transferase [EC:2.5.1.18]
BraA03g024560.3C	2.53	0.0451	UP	GST, gst; glutathione S-transferase [EC:2.5.1.18]
BraA03g024560.3C	2.5	0.0086	UP	GST, gst; glutathione S-transferase [EC:2.5.1.18]
BraA03g024560.3C	2.7	0.0015	UP	GST, gst; glutathione S-transferase [EC:2.5.1.18]
BraA03g024700.3C	1.8	0.0091	UP	GST, gst; glutathione S-transferase [EC:2.5.1.18]
BraA07g026610.3C	3.36	0.0007	UP	GST, gst; glutathione S-transferase [EC:2.5.1.18]
BraA07g026610.3C	4.77	0.006	Up	GST, gst; glutathione S-transferase [EC:2.5.1.18]
BraA03g051830.3C	1.53	0.0027	UP	HSPA1s; heat shock 70kDa protein 1/2/6/8
BraA03g051830.3C	1.6	0.0304	Up	HSPA1s; heat shock 70kDa protein 1/2/6/8
BraA03g051830.3C	1.9	0.0026	Up	HSPA1s; heat shock 70kDa protein 1/2/6/8
BraA10g033140.3C	1.66	0.0116	UP	HSPA1s; heat shock 70kDa protein 1/2/6/8
BraA10g033140.3C	2.25	0.0215	Up	HSPA1s; heat shock 70kDa protein 1/2/6/8
BraA10g033140.3C	1.65	0.0377	Up	HSPA1s; heat shock 70kDa protein 1/2/6/8
BraA10g033140.3C	2.41	0.0193	Up	HSPA1s; heat shock 70kDa protein 1/2/6/8
BraA10g033140.3C	1.94	0.0039	Up	HSPA1s; heat shock 70kDa protein 1/2/6/8

## Sheet: Supplementary Table 4
Supplementary Table 4 Differentially modified sites (modified proteins) for photosynthesis and carbon metabolism
Protein accession	OBZ/Control Ratio	OBZ/Control P value	Regulated Type	KEGG Gene
BraA09g045720.3C	1.892	0.0221	Up	LHCA1; light-harvesting complex I chlorophyll a/b binding protein 1
BraA09g045720.3C	1.588	0.0083	Up	LHCA1; light-harvesting complex I chlorophyll a/b binding protein 1
BraA09g045720.3C	2.055	0.0329	Up	LHCA1; light-harvesting complex I chlorophyll a/b binding protein 1
BraA05g010700.3C	1.625	0.0094	Up	LHCB1; light-harvesting complex II chlorophyll a/b binding protein 1
BraA07g010780.3C	1.716	0.0018	Up	LHCB1; light-harvesting complex II chlorophyll a/b binding protein 1
BraA09g003290.3C	1.812	0.0008	Up	LHCB2; light-harvesting complex II chlorophyll a/b binding protein 2
BraA05g037360.3C	1.97	0.0153	Up	LHCB4; light-harvesting complex II chlorophyll a/b binding protein 4
BraA05g037360.3C	1.523	0.0016	Up	LHCB4; light-harvesting complex II chlorophyll a/b binding protein 4
BraA06g011900.3C	1.631	0.0292	Up	LHCB6; light-harvesting complex II chlorophyll a/b binding protein 6
BraA01g008860.3C	1.81	0.0122	Up	psb28; photosystem II 13kDa protein
BraA01g022780.3C	1.568	0.0089	Up	psbO; photosystem II oxygen-evolving enhancer protein 1
BraA01g012030.3C	1.61	0.0271	Up	psbQ; photosystem II oxygen-evolving enhancer protein 3
BraA10g007760.3C	1.876	0.0126	Up	psbS; photosystem II 22kDa protein
BraA10g007760.3C	1.617	0.0016	Up	psbS; photosystem II 22kDa protein
BraA10g007760.3C	1.916	0.0118	Up	psbS; photosystem II 22kDa protein
BraA07g016040.3C	1.652	0.0005	Up	petH; ferredoxin--NADP+ reductase [EC:1.18.1.2]
BraA07g016040.3C	2.114	0.0004	Up	petH; ferredoxin--NADP+ reductase [EC:1.18.1.2]
BraA07g016040.3C	2.153	0.0025	Up	petH; ferredoxin--NADP+ reductase [EC:1.18.1.2]
BraA09g009720.3C	1.972	0.0273	Up	petH; ferredoxin--NADP+ reductase [EC:1.18.1.2]
BraA09g001460.3C	1.559	0.0442	Up	psaD; photosystem I subunit II
BraA09g001460.3C	1.809	0.0089	Up	psaD; photosystem I subunit II
BraA06g023070.3C	1.824	0.039	Up	ATPF1A, atpA; F-type H+/Na+-transporting ATPase subunit alpha [EC:7.1.2.2 7.2.2.1]
BraA06g023070.3C	1.628	0.0384	Up	ATPF1A, atpA; F-type H+/Na+-transporting ATPase subunit alpha [EC:7.1.2.2 7.2.2.1]
BraA06g023070.3C	1.531	0.047	Up	ATPF1A, atpA; F-type H+/Na+-transporting ATPase subunit alpha [EC:7.1.2.2 7.2.2.1]
BraA01g005820.3C	1.506	0.0202	Up	ATPF0B, atpF; F-type H+-transporting ATPase subunit b
BraA07g026480.3C	2.854	0.00943875	Up	ATPeV1A, ATP6A; V-type H+-transporting ATPase subunit A [EC:7.1.2.2]
BraA07g026480.3C	1.964	0.0323115	Up	ATPeV1A, ATP6A; V-type H+-transporting ATPase subunit A [EC:7.1.2.2]
BraA05g040650.3C	2.825	0.00869267	Up	ATPeV1G, ATP6G; V-type H+-transporting ATPase subunit G
BraA01g008130.3C	1.761	0.00645957	Up	ATPeFG, ATP5L, ATP20; F-type H+-transporting ATPase subunit g
BraA04g007070.3C	1.887	0.0197145	Up	ATPeF0D, ATP5H, ATP7; F-type H+-transporting ATPase subunit d
BraA04g007070.3C	1.694	0.00741713	Up	ATPeF0D, ATP5H, ATP7; F-type H+-transporting ATPase subunit d
BraA09g043500.3C	1.715	0.0307256	Up	ATPeF0D, ATP5H, ATP7; F-type H+-transporting ATPase subunit d
BraA10g030970.3C	1.93	0.00567826	Up	ATPeF1B, ATP5B, ATP2; F-type H+-transporting ATPase subunit beta [EC:7.1.2.2]
BraA09g011650.3C	2.481	0.00286389	Up	PMA1, PMA2; H+-transporting ATPase [EC:7.1.2.1]
BraA09g003120.3C	2.537	0.00212216	Up	CYC1, CYT1, petC; ubiquinol-cytochrome c reductase cytochrome c1 subunit
BraA09g044960.3C	1.595	0.0199274	Up	FBP, fbp; fructose-1,6-bisphosphatase I [EC:3.1.3.11]
BraA08g022720.3C	1.639	0.00192124	Up	ALDO; fructose-bisphosphate aldolase, class I [EC:4.1.2.13]
BraA08g022720.3C	2.12	0.0182941	Up	ALDO; fructose-bisphosphate aldolase, class I [EC:4.1.2.13]
BraA08g022720.3C	1.598	0.0471764	Up	ALDO; fructose-bisphosphate aldolase, class I [EC:4.1.2.13]
BraA07g021000.3C	1.852	0.00386118	Up	ALDO; fructose-bisphosphate aldolase, class I [EC:4.1.2.13]
BraA01g017270.3C	1.777	0.0169615	Up	ALDO; fructose-bisphosphate aldolase, class I [EC:4.1.2.13]
BraA07g021000.3C	2.716	0.000137361	Up	ALDO; fructose-bisphosphate aldolase, class I [EC:4.1.2.13]
BraA04g004600.3C	2.933	0.0127612	Up	TPI, tpiA; triosephosphate isomerase (TIM) [EC:5.3.1.1]
BraA04g015400.3C	2.501	0.0163729	Up	TPI, tpiA; triosephosphate isomerase (TIM) [EC:5.3.1.1]
BraA06g009730.3C	2.529	0.00772535	Up	GAPDH, gapA; glyceraldehyde 3-phosphate dehydrogenase [EC:1.2.1.12]
BraA06g009730.3C	1.642	0.00550762	Up	GAPDH, gapA; glyceraldehyde 3-phosphate dehydrogenase [EC:1.2.1.12]
BraA06g009730.3C	1.854	0.0380004	Up	GAPDH, gapA; glyceraldehyde 3-phosphate dehydrogenase [EC:1.2.1.12]
BraA05g042370.3C	1.648	0.00675971	Up	GAPDH, gapA; glyceraldehyde 3-phosphate dehydrogenase [EC:1.2.1.12]
BraA06g009730.3C	1.557	0.00605972	Up	GAPDH, gapA; glyceraldehyde 3-phosphate dehydrogenase [EC:1.2.1.12]
BraA06g009730.3C	2.1	0.00597466	Up	GAPDH, gapA; glyceraldehyde 3-phosphate dehydrogenase [EC:1.2.1.12]
BraA06g009730.3C	1.551	0.0372141	Up	GAPDH, gapA; glyceraldehyde 3-phosphate dehydrogenase [EC:1.2.1.12]
BraA07g042460.3C	1.54	0.0416248	Up	PGK, pgk; phosphoglycerate kinase [EC:2.7.2.3]
BraA07g042460.3C	1.967	0.0178722	Up	PGK, pgk; phosphoglycerate kinase [EC:2.7.2.3]
BraA07g042460.3C	2.121	0.00181054	Up	PGK, pgk; phosphoglycerate kinase [EC:2.7.2.3]
BraA04g026020.3C	1.988	0.0138257	Up	ENO, eno; enolase [EC:4.2.1.11]
BraA09g039180.3C	1.682	0.00272341	Up	PDHA, pdhA; pyruvate dehydrogenase E1 component alpha subunit [EC:1.2.4.1]
BraA06g018870.3C	1.683	0.0275313	Up	ALDH; aldehyde dehydrogenase (NAD+) [EC:1.2.1.3]
BraA08g026360.3C	1.683	0.0275313	Up	ALDH; aldehyde dehydrogenase (NAD+) [EC:1.2.1.3]
BraA03g042060.3C	1.963	0.00681375	Up	ACO, acnA; aconitate hydratase [EC:4.2.1.3]
BraA03g042060.3C	1.513	0.0172874	Up	ACO, acnA; aconitate hydratase [EC:4.2.1.3]
BraA03g042060.3C	2.105	0.0153322	Up	ACO, acnA; aconitate hydratase [EC:4.2.1.3]
BraA06g029260.3C	1.954	0.000922889	Up	OGDH, sucA; 2-oxoglutarate dehydrogenase E1 component [EC:1.2.4.2]
BraA06g029260.3C	1.928	0.00290136	Up	OGDH, sucA; 2-oxoglutarate dehydrogenase E1 component [EC:1.2.4.2]
BraA06g029260.3C	2.092	0.0201086	Up	OGDH, sucA; 2-oxoglutarate dehydrogenase E1 component [EC:1.2.4.2]
BraA03g013590.3C	2.052	0.0165093	Up	DLST, sucB; 2-oxoglutarate dehydrogenase E2 component (dihydrolipoamide succinyltransferase) [EC:2.3.1.61]
BraA03g013590.3C	1.995	0.0210277	Up	DLST, sucB; 2-oxoglutarate dehydrogenase E2 component (dihydrolipoamide succinyltransferase) [EC:2.3.1.61]
BraA06g004870.3C	1.684	0.0186117	Up	DLD, lpd, pdhD; dihydrolipoamide dehydrogenase [EC:1.8.1.4]
BraA05g030240.3C	1.567	0.040777	Up	DLD, lpd, pdhD; dihydrolipoamide dehydrogenase [EC:1.8.1.4]
BraA06g004870.3C	1.507	0.0253577	Up	DLD, lpd, pdhD; dihydrolipoamide dehydrogenase [EC:1.8.1.4]
BraA09g013400.3C	1.561	0.00465001	Up	LSC2; succinyl-CoA synthetase beta subunit [EC:6.2.1.4 6.2.1.5]
BraA09g013400.3C	1.508	0.00982706	Up	LSC2; succinyl-CoA synthetase beta subunit [EC:6.2.1.4 6.2.1.5]
BraA09g013400.3C	1.501	0.0231455	Up	LSC2; succinyl-CoA synthetase beta subunit [EC:6.2.1.4 6.2.1.5]
BraA07g017190.3C	1.558	0.0349738	Up	SDHA, SDH1; succinate dehydrogenase (ubiquinone) flavoprotein subunit [EC:1.3.5.1]
BraA10g002950.3C	1.917	0.00277467	Up	MDH1; malate dehydrogenase [EC:1.1.1.37]
BraA10g002950.3C	1.676	0.0341496	Up	MDH1; malate dehydrogenase [EC:1.1.1.37]
BraA08g001680.3C	1.926	0.0130854	Up	MDH2; malate dehydrogenase [EC:1.1.1.37]

## Sheet: Supplementary Table 5
Supplementary Table 5 Differentially modified sites (modified proteins) for biosynthesis of amino acids
Protein accession	OBZ/Control Ratio	OBZ/Control P value	Regulated Type	KEGG Gene
BraA01g001110.3C	1.757	0.020592	Up	glyA, SHMT; glycine hydroxymethyltransferase [EC:2.1.2.1]
BraA07g023500.3C	1.949	0.0369156	Up	ilvC; ketol-acid reductoisomerase [EC:1.1.1.86]
BraA03g038160.3C	2.079	0.0304764	Up	glnA, GLUL; glutamine synthetase [EC:6.3.1.2]
BraA02g006550.3C	1.676	0.0156007	Up	glnA, GLUL; glutamine synthetase [EC:6.3.1.2]
BraA02g006550.3C	1.751	0.00126299	Up	glnA, GLUL; glutamine synthetase [EC:6.3.1.2]
BraA04g010460.3C	1.726	5.73831e-05	Up	glnA, GLUL; glutamine synthetase [EC:6.3.1.2]
BraA08g009150.3C	1.546	0.0184569	Up	glnA, GLUL; glutamine synthetase [EC:6.3.1.2]
BraA10g032170.3C	1.518	0.0391302	Up	GLU, gltS; glutamate synthase (ferredoxin) [EC:1.4.7.1]
BraA10g032170.3C	1.696	0.0448221	Up	GLU, gltS; glutamate synthase (ferredoxin) [EC:1.4.7.1]
BraA04g022190.3C	2.09	0.0108876	Up	GOT2; aspartate aminotransferase, mitochondrial [EC:2.6.1.1]
BraA10g022160.3C	2.232	0.00706202	Up	metE; 5-methyltetrahydropteroyltriglutamate--homocysteine methyltransferase [EC:2.1.1.14]
BraA10g022160.3C	1.606	0.003502	Up	metE; 5-methyltetrahydropteroyltriglutamate--homocysteine methyltransferase [EC:2.1.1.14]
BraA03g037900.3C	2.323	0.00271955	Up	metK; S-adenosylmethionine synthetase [EC:2.5.1.6]
BraA01g031790.3C	3.322	0.00385223	Up	POP2; 4-aminobutyrate---pyruvate transaminase [EC:2.6.1.96]
BraA05g025100.3C	1.694	0.0176955	Up	POP2; 4-aminobutyrate---pyruvate transaminase [EC:2.6.1.96]
BraA09g039860.3C	0.566	0.0067011	Down	GGAT; glutamate--glyoxylate aminotransferase [EC:2.6.1.4 2.6.1.2 2.6.1.44]
